# Supplementary material for: (E)-Methyl 3-(2-methyl-1-phenyl­sulfonyl-1H-indol-3-yl)but-2-enoate
Source: Acta Crystallogr Sect E Struct Rep Online. 2009 Jan 31;65(Pt 2):o431. doi: 10.1107/S1600536809002931 (PMC2968289; doi:10.1107/S1600536809002931)
Supplement: Supplementary file 1 [file e-65-0o431-sup1.cif]

##############################################################################
###                                                                        ###
###        Electronic paper (Acta Crystallographica Section E)             ###
###                                                                        ###
##############################################################################
#                                                                            #
# This CIF contains the data in a paper accepted for publication in Acta     #
# Crystallographica Section E. It conforms to the requirements of Notes      #
# for Authors for Section E, and has been peer reviewed under the auspices   #
# of the IUCr Commission on Journals.                                        #
#                                                                            #
# Full details of the Crystallographic Information File format               #
# are given in the paper "The Crystallographic Information File (CIF):       #
# a New Standard Archive File for Crystallography" by S. R. Hall, F. H.      #
# Allen and I. D. Brown [Acta Cryst. (1991), A47, 655-685].                  #
#                                                                            #
# The current version of the core CIF dictionary is obtainable from          #
# ftp://ftp.iucr.org/pub/cif_core.dic. The current version number is 2.4.    #
#                                                                            #
# Software is freely available for graphical display of the structure(s) in  #
# this CIF.  For information consult the CIF home page http://www.iucr.org/  #
# cif/home.html                                                              #
#                                                                            #
# This file may be used for bona fide research purposes within the           #
# scientific community so long as proper attribution is given to the journal # 
# article from which it was obtained.                                        #
#                                                                            #
##############################################################################
                                             
data_I
_audit_creation_method     SHELXL97
_chemical_name_systematic
;
(<i>E</i>)-Methyl 3-(2-methyl-1-phenylsulfonyl-1<i>H</i>-indol-3-yl)but-2-enoate
;
_chemical_name_common     ?
_chemical_formula_moiety     'C20 H19 N O4 S'
_chemical_formula_sum     'C20 H19 N O4 S'
_chemical_formula_iupac     'C20 H19 N O4 S'
_chemical_formula_weight     369.42
_chemical_melting_point     ?
_symmetry_cell_setting     monoclinic
_symmetry_space_group_name_H-M     'P 21/c'
_symmetry_space_group_name_Hall     '-P 2ybc'
loop_
    _symmetry_equiv_pos_as_xyz
    'x, y, z'
    '-x, y+1/2, -z+1/2'
    '-x, -y, -z'
    'x, -y-1/2, z-1/2'
_cell_length_a     8.9498(3)
_cell_length_b     8.8427(2)
_cell_length_c     23.2836(7)
_cell_angle_alpha     90.00
_cell_angle_beta     97.0850(10)
_cell_angle_gamma     90.00
_cell_volume     1828.60(9)
_cell_formula_units_Z     4
_cell_measurement_reflns_used     5673
_cell_measurement_theta_min     2.3
_cell_measurement_theta_max     31.0
_cell_measurement_temperature     293(2)
_exptl_crystal_description     block
_exptl_crystal_colour     yellow
_exptl_crystal_size_max     0.25
_exptl_crystal_size_mid     0.20
_exptl_crystal_size_min     0.16
_exptl_crystal_density_diffrn     1.342
_exptl_crystal_density_meas     ?
_exptl_crystal_density_method     'not measured'
_exptl_crystal_F_000     776
_exptl_absorpt_coefficient_mu     0.202
_exptl_absorpt_correction_type     multi-scan
_exptl_absorpt_process_details     '(SADABS; Sheldrick, 2001)'
_exptl_absorpt_correction_T_min     0.9569
_exptl_absorpt_correction_T_max     0.9684
_exptl_special_details
;
;
_diffrn_ambient_temperature     293(2)
_diffrn_radiation_type     MoK\a
_diffrn_radiation_wavelength     0.71073
_diffrn_radiation_source     'fine-focus sealed tube'
_diffrn_radiation_monochromator     graphite
_diffrn_measurement_device_type     'Bruker APEXII CCD area-detector'
_diffrn_measurement_method     '\w and \f'
_diffrn_detector_area_resol_mean     ?
_diffrn_reflns_number     23203
_diffrn_reflns_av_R_equivalents     0.0264
_diffrn_reflns_av_sigmaI/netI     0.0260
_diffrn_reflns_theta_min     2.29
_diffrn_reflns_theta_max     30.99
_diffrn_reflns_theta_full     25.00
_diffrn_measured_fraction_theta_max     0.975
_diffrn_measured_fraction_theta_full     1.000
_diffrn_reflns_limit_h_min     -12
_diffrn_reflns_limit_h_max     11
_diffrn_reflns_limit_k_min     -7
_diffrn_reflns_limit_k_max     12
_diffrn_reflns_limit_l_min     -32
_diffrn_reflns_limit_l_max     33
_diffrn_standards_number     0
_diffrn_standards_interval_count     .
_diffrn_standards_interval_time     .
_diffrn_standards_decay_%     ?
_refine_special_details
;
Refinement of <i>F</i>^2^ against ALL reflections. The weighted <i>R</i>-factor
<i>wR</i> and goodness of fit <i>S</i> are based on <i>F</i>^2^, conventional
<i>R</i>-factors <i>R</i> are based on <i>F</i>, with <i>F</i> set to zero for
negative <i>F</i>^2^. The threshold expression of <i>F</i>^2^ >
\s(<i>F</i>^2^) is used only for calculating <i>R</i>-factors(gt) <i>etc</i>.
and is not relevant to the choice of reflections for refinement.
<i>R</i>-factors based on <i>F</i>^2^ are statistically about twice as large
as those based on <i>F</i>, and <i>R</i>- factors based on ALL data will be
even larger.
;
_reflns_number_total     5673
_reflns_number_gt     3833
_reflns_threshold_expression     I>2\s(I)
_refine_ls_structure_factor_coef     Fsqd
_refine_ls_matrix_type     full
_refine_ls_R_factor_all     0.0743
_refine_ls_R_factor_gt     0.0456
_refine_ls_wR_factor_gt     0.1182
_refine_ls_wR_factor_ref     0.1366
_refine_ls_goodness_of_fit_ref     1.012
_refine_ls_restrained_S_all     1.012
_refine_ls_number_reflns     5673
_refine_ls_number_parameters     239
_refine_ls_number_restraints     0
_refine_ls_hydrogen_treatment     constr
_refine_ls_weighting_scheme     calc
_refine_ls_weighting_details
        'calc w = 1/[\s^2^(Fo^2^)+(0.0625P)^2^+0.402P] where P=(Fo^2^+2Fc^2^)/3'
_atom_sites_solution_hydrogens     geom
_atom_sites_solution_primary     direct
_atom_sites_solution_secondary     difmap
_refine_ls_shift/su_max     0.016
_refine_ls_shift/su_mean     0.002
_refine_diff_density_max     0.295
_refine_diff_density_min     -0.288
_refine_ls_extinction_method     'SHELXL97 (Sheldrick, 2008)'
_refine_ls_extinction_coef     0.0057(11)
_refine_ls_extinction_expression
                                  'Fc^*^=kFc[1+0.001xFc^2^\l^3^/sin(2\q)]^-1/4^'
loop_
    _atom_type_symbol
    _atom_type_description
    _atom_type_scat_dispersion_real
    _atom_type_scat_dispersion_imag
    _atom_type_scat_source
    'C' 'C' 0.0033 0.0016
                         'International Tables Vol C Tables 4.2.6.8 and 6.1.1.4'
    'H' 'H' 0.0000 0.0000
                         'International Tables Vol C Tables 4.2.6.8 and 6.1.1.4'
    'N' 'N' 0.0061 0.0033
                         'International Tables Vol C Tables 4.2.6.8 and 6.1.1.4'
    'O' 'O' 0.0106 0.0060
                         'International Tables Vol C Tables 4.2.6.8 and 6.1.1.4'
    'S' 'S' 0.1246 0.1234
                         'International Tables Vol C Tables 4.2.6.8 and 6.1.1.4'
_computing_data_collection     'APEX2 (Bruker, 2004)'
_computing_cell_refinement     'SAINT (Bruker, 2004)'
_computing_data_reduction     'SAINT (Bruker, 2004)'
_computing_structure_solution     'SHELXS97 (Sheldrick, 2008)'
_computing_structure_refinement     'SHELXL97 (Sheldrick, 2008)'
_computing_molecular_graphics     'ORTEP-3 (Farrugia, 1997)'
_computing_publication_material
                            'SHELXL97 (Sheldrick, 2008) and PLATON (Spek, 2003)'
loop_
    _atom_site_type_symbol
    _atom_site_label
    _atom_site_fract_x
    _atom_site_fract_y
    _atom_site_fract_z
    _atom_site_U_iso_or_equiv
    _atom_site_adp_type
    _atom_site_calc_flag
    _atom_site_refinement_flags
    _atom_site_occupancy
    _atom_site_disorder_assembly
    _atom_site_disorder_group
    C C2 0.71830(17) 0.73053(17) 0.13969(7) 0.0461(3) Uani d . 1 . .
    C C3 0.85936(15) 0.68775(16) 0.13101(6) 0.0406(3) Uani d . 1 . .
    C C4 0.89541(15) 0.54808(16) 0.16149(6) 0.0408(3) Uani d . 1 . .
    C C5 0.77241(15) 0.50989(17) 0.19043(6) 0.0430(3) Uani d . 1 . .
    C C6 0.77105(19) 0.3804(2) 0.22371(7) 0.0587(4) Uani d . 1 . .
    H H6 0.6889 0.3562 0.2428 0.070 Uiso calc R 1 . .
    C C7 0.8966(2) 0.2887(2) 0.22744(8) 0.0703(5) Uani d . 1 . .
    H H7 0.8983 0.2001 0.2490 0.084 Uiso calc R 1 . .
    C C8 1.0202(2) 0.3256(2) 0.19985(9) 0.0682(5) Uani d . 1 . .
    H H8 1.1036 0.2621 0.2036 0.082 Uiso calc R 1 . .
    C C9 1.02144(17) 0.45440(19) 0.16699(7) 0.0546(4) Uani d . 1 . .
    H H9 1.1050 0.4786 0.1487 0.065 Uiso calc R 1 . .
    C C10 0.42383(15) 0.44900(18) 0.13523(7) 0.0462(3) Uani d . 1 . .
    C C11 0.38591(18) 0.4876(2) 0.07757(7) 0.0550(4) Uani d . 1 . .
    H H11 0.3946 0.5871 0.0655 0.066 Uiso calc R 1 . .
    C C12 0.3352(2) 0.3766(2) 0.03848(9) 0.0702(5) Uani d . 1 . .
    H H12 0.3097 0.4009 -0.0003 0.084 Uiso calc R 1 . .
    C C13 0.3223(2) 0.2295(2) 0.05676(10) 0.0739(6) Uani d . 1 . .
    H H13 0.2870 0.1553 0.0302 0.089 Uiso calc R 1 . .
    C C14 0.3607(2) 0.1917(2) 0.11349(11) 0.0720(5) Uani d . 1 . .
    H H14 0.3524 0.0919 0.1253 0.086 Uiso calc R 1 . .
    C C15 0.41202(19) 0.3013(2) 0.15350(9) 0.0598(4) Uani d . 1 . .
    H H15 0.4382 0.2760 0.1922 0.072 Uiso calc R 1 . .
    C C16 0.6333(2) 0.8675(2) 0.11697(10) 0.0724(5) Uani d . 1 . .
    H H16A 0.6151 0.9315 0.1487 0.109 Uiso calc R 1 . .
    H H16B 0.5389 0.8374 0.0960 0.109 Uiso calc R 1 . .
    H H16C 0.6911 0.9218 0.0916 0.109 Uiso calc R 1 . .
    C C17 0.96483(16) 0.77322(16) 0.09861(6) 0.0430(3) Uani d . 1 . .
    C C18 1.0118(2) 0.92731(19) 0.12070(8) 0.0648(5) Uani d . 1 . .
    H H18A 1.1128 0.9231 0.1400 0.097 Uiso calc R 1 . .
    H H18B 0.9452 0.9609 0.1474 0.097 Uiso calc R 1 . .
    H H18C 1.0074 0.9967 0.0888 0.097 Uiso calc R 1 . .
    C C19 1.01726(16) 0.70573(17) 0.05409(7) 0.0466(3) Uani d . 1 . .
    H H19 0.9820 0.6090 0.0444 0.056 Uiso calc R 1 . .
    C C20 1.12631(18) 0.77169(18) 0.01894(7) 0.0497(4) Uani d . 1 . .
    C C21 1.2556(2) 0.7283(2) -0.06194(8) 0.0670(5) Uani d . 1 . .
    H H21A 1.2073 0.7956 -0.0909 0.101 Uiso calc R 1 . .
    H H21B 1.2938 0.6419 -0.0804 0.101 Uiso calc R 1 . .
    H H21C 1.3373 0.7801 -0.0395 0.101 Uiso calc R 1 . .
    N N1 0.66229(13) 0.62376(15) 0.17753(5) 0.0465(3) Uani d . 1 . .
    O O1 0.48023(16) 0.53321(19) 0.24184(5) 0.0801(4) Uani d . 1 . .
    O O2 0.40094(14) 0.72716(15) 0.16816(7) 0.0756(4) Uani d . 1 . .
    O O3 1.1914(2) 0.88897(17) 0.02638(7) 0.0984(6) Uani d . 1 . .
    O O4 1.14823(13) 0.67953(13) -0.02447(5) 0.0583(3) Uani d . 1 . .
    S S1 0.48136(4) 0.59233(5) 0.185184(18) 0.05532(15) Uani d . 1 . .
loop_
    _atom_site_aniso_label
    _atom_site_aniso_U_11
    _atom_site_aniso_U_22
    _atom_site_aniso_U_33
    _atom_site_aniso_U_12
    _atom_site_aniso_U_13
    _atom_site_aniso_U_23
    C2 0.0440(7) 0.0399(7) 0.0552(8) -0.0028(6) 0.0092(6) -0.0070(6)
    C3 0.0391(7) 0.0365(7) 0.0464(7) -0.0050(6) 0.0066(5) -0.0042(6)
    C4 0.0347(6) 0.0432(7) 0.0444(7) -0.0066(6) 0.0039(5) -0.0023(6)
    C5 0.0372(7) 0.0527(8) 0.0390(7) -0.0063(6) 0.0038(5) -0.0022(6)
    C6 0.0520(9) 0.0750(12) 0.0489(8) -0.0117(8) 0.0058(7) 0.0168(8)
    C7 0.0648(11) 0.0738(13) 0.0695(11) -0.0025(10) -0.0021(9) 0.0318(10)
    C8 0.0492(9) 0.0664(12) 0.0872(13) 0.0085(9) 0.0006(9) 0.0222(10)
    C9 0.0373(7) 0.0568(10) 0.0698(10) 0.0002(7) 0.0074(7) 0.0080(8)
    C10 0.0295(6) 0.0496(8) 0.0607(9) 0.0002(6) 0.0104(6) -0.0014(7)
    C11 0.0497(9) 0.0484(9) 0.0661(10) -0.0034(7) 0.0034(7) 0.0018(7)
    C12 0.0663(12) 0.0699(12) 0.0706(12) -0.0108(10) -0.0063(9) -0.0070(9)
    C13 0.0593(11) 0.0595(12) 0.0994(15) -0.0112(9) -0.0042(10) -0.0160(11)
    C14 0.0521(10) 0.0459(10) 0.1173(17) -0.0077(8) 0.0082(10) 0.0056(10)
    C15 0.0433(8) 0.0582(10) 0.0782(11) -0.0038(7) 0.0079(8) 0.0114(9)
    C16 0.0593(11) 0.0506(10) 0.1084(16) 0.0094(8) 0.0149(10) 0.0063(10)
    C17 0.0406(7) 0.0369(7) 0.0511(8) -0.0059(6) 0.0045(6) 0.0012(6)
    C18 0.0794(12) 0.0473(9) 0.0714(11) -0.0209(9) 0.0234(9) -0.0137(8)
    C19 0.0461(8) 0.0376(7) 0.0576(8) -0.0109(6) 0.0119(6) -0.0019(6)
    C20 0.0513(8) 0.0421(8) 0.0574(9) -0.0096(7) 0.0139(7) -0.0024(7)
    C21 0.0692(11) 0.0700(12) 0.0673(11) -0.0114(9) 0.0306(9) -0.0010(9)
    N1 0.0389(6) 0.0512(7) 0.0510(7) -0.0031(5) 0.0118(5) -0.0068(5)
    O1 0.0728(8) 0.1164(12) 0.0584(7) -0.0149(8) 0.0369(6) -0.0148(7)
    O2 0.0534(7) 0.0642(8) 0.1135(11) 0.0126(6) 0.0278(7) -0.0269(8)
    O3 0.1299(14) 0.0687(9) 0.1106(12) -0.0562(9) 0.0702(10) -0.0333(8)
    O4 0.0646(7) 0.0522(7) 0.0626(7) -0.0135(6) 0.0255(5) -0.0074(5)
    S1 0.0418(2) 0.0660(3) 0.0624(3) -0.00185(18) 0.02337(17) -0.01782(19)
_geom_special_details
;
All e.s.d.'s (except the e.s.d. in the dihedral angle between two l.s. planes)
are estimated using the full covariance matrix. The cell e.s.d.'s are taken
into account individually in the estimation of e.s.d.'s in distances, angles
and torsion angles; correlations between e.s.d.'s in cell parameters are only
used when they are defined by crystal symmetry. An approximate (isotropic)
treatment of cell e.s.d.'s is used for estimating e.s.d.'s involving l.s.
planes.
;
loop_
    _geom_bond_atom_site_label_1
    _geom_bond_atom_site_label_2
    _geom_bond_site_symmetry_2
    _geom_bond_distance
    _geom_bond_publ_flag
    C2 C3 . 1.357(2) ?
    C2 N1 . 1.4241(19) ?
    C2 C16 . 1.493(2) ?
    C3 C4 . 1.441(2) ?
    C3 C17 . 1.4857(19) ?
    C4 C9 . 1.393(2) ?
    C4 C5 . 1.4012(19) ?
    C5 C6 . 1.383(2) ?
    C5 N1 . 1.415(2) ?
    C6 C7 . 1.380(3) ?
    C6 H6 . 0.93 ?
    C7 C8 . 1.385(3) ?
    C7 H7 . 0.93 ?
    C8 C9 . 1.373(2) ?
    C8 H8 . 0.93 ?
    C9 H9 . 0.93 ?
    C10 C15 . 1.381(2) ?
    C10 C11 . 1.386(2) ?
    C10 S1 . 1.7540(16) ?
    C11 C12 . 1.377(3) ?
    C11 H11 . 0.93 ?
    C12 C13 . 1.378(3) ?
    C12 H12 . 0.93 ?
    C13 C14 . 1.365(3) ?
    C13 H13 . 0.93 ?
    C14 C15 . 1.383(3) ?
    C14 H14 . 0.93 ?
    C15 H15 . 0.93 ?
    C16 H16A . 0.96 ?
    C16 H16B . 0.96 ?
    C16 H16C . 0.96 ?
    C17 C19 . 1.331(2) ?
    C17 C18 . 1.498(2) ?
    C18 H18A . 0.96 ?
    C18 H18B . 0.96 ?
    C18 H18C . 0.96 ?
    C19 C20 . 1.470(2) ?
    C19 H19 . 0.93 ?
    C20 O3 . 1.1915(19) ?
    C20 O4 . 1.3315(19) ?
    C21 O4 . 1.4415(19) ?
    C21 H21A . 0.96 ?
    C21 H21B . 0.96 ?
    C21 H21C . 0.96 ?
    N1 S1 . 1.6740(12) ?
    O1 S1 . 1.4202(14) ?
    O2 S1 . 1.4234(14) ?
loop_
    _geom_angle_atom_site_label_1
    _geom_angle_atom_site_label_2
    _geom_angle_atom_site_label_3
    _geom_angle_site_symmetry_1
    _geom_angle_site_symmetry_3
    _geom_angle
    _geom_angle_publ_flag
    C3 C2 N1 . . 108.20(13) ?
    C3 C2 C16 . . 128.09(15) ?
    N1 C2 C16 . . 123.67(14) ?
    C2 C3 C4 . . 108.77(12) ?
    C2 C3 C17 . . 126.51(13) ?
    C4 C3 C17 . . 124.64(12) ?
    C9 C4 C5 . . 119.20(14) ?
    C9 C4 C3 . . 133.22(14) ?
    C5 C4 C3 . . 107.57(13) ?
    C6 C5 C4 . . 122.05(14) ?
    C6 C5 N1 . . 130.83(13) ?
    C4 C5 N1 . . 107.12(13) ?
    C7 C6 C5 . . 117.28(15) ?
    C7 C6 H6 . . 121.4 ?
    C5 C6 H6 . . 121.4 ?
    C6 C7 C8 . . 121.55(17) ?
    C6 C7 H7 . . 119.2 ?
    C8 C7 H7 . . 119.2 ?
    C9 C8 C7 . . 121.06(17) ?
    C9 C8 H8 . . 119.5 ?
    C7 C8 H8 . . 119.5 ?
    C8 C9 C4 . . 118.85(15) ?
    C8 C9 H9 . . 120.6 ?
    C4 C9 H9 . . 120.6 ?
    C15 C10 C11 . . 120.80(16) ?
    C15 C10 S1 . . 120.41(13) ?
    C11 C10 S1 . . 118.76(12) ?
    C12 C11 C10 . . 119.07(17) ?
    C12 C11 H11 . . 120.5 ?
    C10 C11 H11 . . 120.5 ?
    C11 C12 C13 . . 120.15(19) ?
    C11 C12 H12 . . 119.9 ?
    C13 C12 H12 . . 119.9 ?
    C14 C13 C12 . . 120.61(19) ?
    C14 C13 H13 . . 119.7 ?
    C12 C13 H13 . . 119.7 ?
    C13 C14 C15 . . 120.24(18) ?
    C13 C14 H14 . . 119.9 ?
    C15 C14 H14 . . 119.9 ?
    C10 C15 C14 . . 119.12(18) ?
    C10 C15 H15 . . 120.4 ?
    C14 C15 H15 . . 120.4 ?
    C2 C16 H16A . . 109.5 ?
    C2 C16 H16B . . 109.5 ?
    H16A C16 H16B . . 109.5 ?
    C2 C16 H16C . . 109.5 ?
    H16A C16 H16C . . 109.5 ?
    H16B C16 H16C . . 109.5 ?
    C19 C17 C3 . . 118.34(13) ?
    C19 C17 C18 . . 124.36(14) ?
    C3 C17 C18 . . 117.20(13) ?
    C17 C18 H18A . . 109.5 ?
    C17 C18 H18B . . 109.5 ?
    H18A C18 H18B . . 109.5 ?
    C17 C18 H18C . . 109.5 ?
    H18A C18 H18C . . 109.5 ?
    H18B C18 H18C . . 109.5 ?
    C17 C19 C20 . . 125.32(14) ?
    C17 C19 H19 . . 117.3 ?
    C20 C19 H19 . . 117.3 ?
    O3 C20 O4 . . 121.87(14) ?
    O3 C20 C19 . . 127.63(15) ?
    O4 C20 C19 . . 110.48(13) ?
    O4 C21 H21A . . 109.5 ?
    O4 C21 H21B . . 109.5 ?
    H21A C21 H21B . . 109.5 ?
    O4 C21 H21C . . 109.5 ?
    H21A C21 H21C . . 109.5 ?
    H21B C21 H21C . . 109.5 ?
    C5 N1 C2 . . 108.30(11) ?
    C5 N1 S1 . . 121.12(10) ?
    C2 N1 S1 . . 126.50(11) ?
    C20 O4 C21 . . 116.60(13) ?
    O1 S1 O2 . . 120.37(9) ?
    O1 S1 N1 . . 106.13(7) ?
    O2 S1 N1 . . 107.09(8) ?
    O1 S1 C10 . . 108.35(9) ?
    O2 S1 C10 . . 108.88(8) ?
    N1 S1 C10 . . 104.96(6) ?
loop_
    _geom_torsion_atom_site_label_1
    _geom_torsion_atom_site_label_2
    _geom_torsion_atom_site_label_3
    _geom_torsion_atom_site_label_4
    _geom_torsion_site_symmetry_1
    _geom_torsion_site_symmetry_2
    _geom_torsion_site_symmetry_3
    _geom_torsion_site_symmetry_4
    _geom_torsion
    _geom_torsion_publ_flag
    N1 C2 C3 C4 . . . . 2.26(16) ?
    C16 C2 C3 C4 . . . . 179.74(16) ?
    N1 C2 C3 C17 . . . . -174.38(13) ?
    C16 C2 C3 C17 . . . . 3.1(3) ?
    C2 C3 C4 C9 . . . . 179.15(16) ?
    C17 C3 C4 C9 . . . . -4.1(3) ?
    C2 C3 C4 C5 . . . . -1.70(16) ?
    C17 C3 C4 C5 . . . . 175.01(13) ?
    C9 C4 C5 C6 . . . . -1.0(2) ?
    C3 C4 C5 C6 . . . . 179.68(14) ?
    C9 C4 C5 N1 . . . . 179.72(13) ?
    C3 C4 C5 N1 . . . . 0.44(15) ?
    C4 C5 C6 C7 . . . . -0.1(2) ?
    N1 C5 C6 C7 . . . . 178.98(16) ?
    C5 C6 C7 C8 . . . . 1.0(3) ?
    C6 C7 C8 C9 . . . . -0.9(3) ?
    C7 C8 C9 C4 . . . . -0.3(3) ?
    C5 C4 C9 C8 . . . . 1.2(2) ?
    C3 C4 C9 C8 . . . . -179.75(17) ?
    C15 C10 C11 C12 . . . . 0.4(2) ?
    S1 C10 C11 C12 . . . . -177.57(14) ?
    C10 C11 C12 C13 . . . . 0.2(3) ?
    C11 C12 C13 C14 . . . . -0.6(3) ?
    C12 C13 C14 C15 . . . . 0.6(3) ?
    C11 C10 C15 C14 . . . . -0.4(2) ?
    S1 C10 C15 C14 . . . . 177.49(13) ?
    C13 C14 C15 C10 . . . . -0.1(3) ?
    C2 C3 C17 C19 . . . . -122.74(17) ?
    C4 C3 C17 C19 . . . . 61.1(2) ?
    C2 C3 C17 C18 . . . . 60.7(2) ?
    C4 C3 C17 C18 . . . . -115.44(17) ?
    C3 C17 C19 C20 . . . . -177.59(14) ?
    C18 C17 C19 C20 . . . . -1.3(3) ?
    C17 C19 C20 O3 . . . . 5.1(3) ?
    C17 C19 C20 O4 . . . . -176.02(15) ?
    C6 C5 N1 C2 . . . . -178.24(16) ?
    C4 C5 N1 C2 . . . . 0.92(15) ?
    C6 C5 N1 S1 . . . . -19.6(2) ?
    C4 C5 N1 S1 . . . . 159.59(10) ?
    C3 C2 N1 C5 . . . . -2.00(16) ?
    C16 C2 N1 C5 . . . . -179.62(15) ?
    C3 C2 N1 S1 . . . . -159.21(11) ?
    C16 C2 N1 S1 . . . . 23.2(2) ?
    O3 C20 O4 C21 . . . . 0.4(3) ?
    C19 C20 O4 C21 . . . . -178.62(15) ?
    C5 N1 S1 O1 . . . . 50.95(13) ?
    C2 N1 S1 O1 . . . . -154.49(13) ?
    C5 N1 S1 O2 . . . . -179.29(11) ?
    C2 N1 S1 O2 . . . . -24.73(14) ?
    C5 N1 S1 C10 . . . . -63.66(12) ?
    C2 N1 S1 C10 . . . . 90.89(13) ?
    C15 C10 S1 O1 . . . . -11.22(15) ?
    C11 C10 S1 O1 . . . . 166.71(12) ?
    C15 C10 S1 O2 . . . . -143.79(13) ?
    C11 C10 S1 O2 . . . . 34.14(14) ?
    C15 C10 S1 N1 . . . . 101.83(13) ?
    C11 C10 S1 N1 . . . . -80.24(13) ?
loop_
    _geom_hbond_atom_site_label_D
    _geom_hbond_atom_site_label_H
    _geom_hbond_atom_site_label_A
    _geom_hbond_site_symmetry_A
    _geom_hbond_distance_DH
    _geom_hbond_distance_HA
    _geom_hbond_distance_DA
    _geom_hbond_angle_DHA
    C6 H6 O2 2_645 0.93 2.58 3.391(2) 146
    C13 H13 O3 1_445 0.93 2.50 3.277(2) 141
data_global
_journal_date_recd_electronic     2008-12-24
_journal_date_accepted     2009-01-23
_journal_name_full     'Acta Crystallographica, Section E'
_journal_year     2009
_journal_volume     65
_journal_issue      2
_journal_page_first     o431
_journal_page_last     o431
_journal_paper_category     QO
_journal_coeditor_code     CI2752
_publ_contact_author_name     'Ponnuswamy, M. N.'
_publ_contact_author_address
;
Centre of Advanced Study in Crystallography and Biophysics
University of Madras
Guindy Campus
Chennai 600 025
India
;
_publ_contact_author_email     'mnpsy2004@yahoo.com'
_publ_contact_author_fax     '+91 44 2235 2494'
_publ_contact_author_phone     '91 44 2235 1367'
_publ_section_title
;
(<i>E</i>)-Methyl
3-(2-methyl-1-phenylsulfonyl-1<i>H</i>-indol-3-yl)but-2-enoate
;
loop_
    _publ_author_name
    _publ_author_address
    'Kavitha, T.'
;
Centre of Advanced Study in Crystallography and Biophysics
University of Madras
Guindy Campus
Chennai 600 025
India
;
    'Thenmozhi, M.'
;
Centre of Advanced Study in Crystallography and Biophysics
University of Madras
Guindy Campus
Chennai 600 025
India
;
    'Gobi Rajeshwaran, G.'
;
Department of Organic Chemistry
University of Madras
Guindy Campus
Chennai 600 025
India
;
    'Mohanakrishnan, A. K.'
;
Department of Organic Chemistry
University of Madras
Guindy Campus
Chennai 600 025
India
;
    'Ponnuswamy, M. N.'
;
Centre of Advanced Study in Crystallography and Biophysics
University of Madras
Guindy Campus
Chennai 600 025
India
;
