# Supplementary material for: (E)-Methyl 3-(2-methyl-1-phenyl­sulfonyl-1H-indol-3-yl)but-2-enoate
Source: Acta Crystallogr Sect E Struct Rep Online. 2009 Jan 31;65(Pt 2):o431. doi: 10.1107/S1600536809002931 (PMC2968289; doi:10.1107/S1600536809002931)
Supplement: Supplementary file 2 [file e-65-0o431-Isup2.hkl]

#
# h,k,l, Fc-squared, Fo-squared, sigma(Fo-squared) and status flag
#
data_I
_shelx_title ' ggr2 in P 21/c'
_shelx_refln_list_code          4
_shelx_F_calc_maximum      220.13
_exptl_crystal_F_000       776.00
_reflns_d_resolution_high  0.6901
 
loop_
 _symmetry_equiv_pos_as_xyz
 'x, y, z'
 '-x, y+1/2, -z+1/2'
 '-x, -y, -z'
 'x, -y-1/2, z-1/2'
 
_cell_length_a     8.9498
_cell_length_b     8.8427
_cell_length_c    23.2836
_cell_angle_alpha  90.000
_cell_angle_beta   97.085
_cell_angle_gamma  90.000
 
_shelx_F_squared_multiplier     1.000
 
loop_
 _refln_index_h
 _refln_index_k
 _refln_index_l
 _refln_F_squared_calc
 _refln_F_squared_meas
 _refln_F_squared_sigma
 _refln_observed_status
   1   0   0      847.58      674.88     33.15 o
   2   0   0     4933.74     4993.07     61.21 o
   3   0   0      782.45      771.27     10.18 o
   4   0   0        1.37       -0.26      0.73 o
   5   0   0       27.08       29.05      2.06 o
   6   0   0     1013.15      974.81     15.16 o
   7   0   0        0.68        2.67      1.05 o
   8   0   0     1017.36     1003.54     16.21 o
   9   0   0       31.34       39.56      3.49 o
  10   0   0       31.47       22.06      4.48 o
  11   0   0       80.54       87.00      7.58 o
   1   1   0       89.53       97.35      1.71 o
   2   1   0    10880.72    11016.97     91.66 o
   3   1   0       98.49      103.53      1.33 o
   4   1   0     3814.38     4029.82     33.61 o
   5   1   0      396.57      445.66      4.32 o
   6   1   0      246.11      224.72      2.97 o
   7   1   0      133.79      145.97      2.59 o
   8   1   0       68.46       70.27      2.23 o
   9   1   0       16.80       24.31      2.21 o
  10   1   0       53.59       50.95      6.90 o
  11   1   0       31.72       27.65      3.47 o
   0   2   0     5450.47     5425.34    111.79 o
   1   2   0     2519.39     2555.68     25.91 o
   2   2   0     2569.42     2640.51     22.13 o
   3   2   0     1789.55     1880.34     19.95 o
   4   2   0     1853.12     1944.76     16.56 o
   5   2   0        8.50        3.51      0.72 o
   6   2   0       19.45       18.88      1.23 o
   7   2   0      584.02      571.90      6.50 o
   8   2   0        0.01       -1.08      1.08 o
   9   2   0       11.75       12.73      1.56 o
  10   2   0       23.75       21.65      2.23 o
  11   2   0        1.09        0.80      1.88 o
   1   3   0      302.67      305.04      4.17 o
   2   3   0       33.08       67.82      1.30 o
   3   3   0      953.29     1109.16     10.59 o
   4   3   0      424.28      405.91      5.08 o
   5   3   0      667.72      658.03      7.93 o
   6   3   0      100.50       91.09      2.14 o
   7   3   0      782.06      782.31     10.64 o
   8   3   0       44.02       48.56      3.25 o
   9   3   0       78.68       77.72      4.12 o
  10   3   0      171.21      176.71      6.54 o
  11   3   0       35.28       48.58      6.41 o
   0   4   0      487.26      551.71     15.93 o
   1   4   0      680.49      758.20     10.87 o
   2   4   0      163.35      189.80      2.78 o
   3   4   0      177.51      138.50      2.40 o
   4   4   0       45.05       43.63      1.12 o
   5   4   0       61.41       53.65      1.61 o
   6   4   0      772.48      807.26      9.69 o
   7   4   0      422.40      398.90      9.25 o
   8   4   0        8.74        4.19      2.03 o
   9   4   0        0.65        3.79      2.22 o
  10   4   0       22.81       18.62      3.75 o
  11   4   0        2.12        5.90      3.55 o
   1   5   0       31.07       35.75      1.32 o
   2   5   0      388.32      382.10      6.05 o
   3   5   0      148.29      146.42      3.10 o
   4   5   0        8.10        6.82      0.83 o
   5   5   0      181.86      172.87      5.26 o
   6   5   0        1.63       -1.56      1.56 o
   7   5   0        0.65       -2.15      2.15 o
   8   5   0       41.39       47.98      4.20 o
   9   5   0       55.60       57.11      4.77 o
  10   5   0       22.63       28.38      5.85 o
  11   5   0        0.66       -1.31      4.36 o
   0   6   0      542.34      585.57     17.31 o
   1   6   0      177.88      167.56      3.42 o
   2   6   0      287.33      297.85      5.94 o
   3   6   0       23.66       23.96      1.62 o
   4   6   0      433.00      426.84      7.38 o
   5   6   0      276.00      298.44      5.42 o
   6   6   0       34.50       30.59      2.19 o
   7   6   0        4.20        2.70      2.13 o
   8   6   0        1.02       -2.15      2.15 o
   9   6   0        1.50        1.70      3.01 o
  10   6   0       14.72       17.69      5.99 o
  11   6   0        0.13        0.67      5.12 o
   1   7   0      120.82      119.76      3.47 o
   2   7   0       19.68       18.77      2.01 o
   3   7   0      209.35      213.18      6.50 o
   4   7   0      346.70      330.52     14.57 o
   5   7   0      111.48      105.88      8.29 o
   6   7   0        2.40        1.32      1.05 o
   7   7   0       41.51       39.89      2.38 o
   8   7   0        1.08        2.77      2.13 o
   9   7   0       12.25       13.41      5.24 o
  10   7   0        0.64        0.56      5.00 o
   0   8   0        2.22       -0.36      1.63 o
   1   8   0      205.57      177.08      5.50 o
   2   8   0      447.66      414.50     14.69 o
   3   8   0       34.52       28.80      3.69 o
   4   8   0       19.80       14.77      1.65 o
   5   8   0        0.51       -2.74      2.74 o
   6   8   0        4.96        7.62      3.97 o
   7   8   0      120.21      132.43      9.56 o
   8   8   0       13.43       10.54      1.67 o
   9   8   0        0.08        3.97      4.88 o
  10   8   0        0.57       -4.56      4.56 o
   1   9   0       25.03       23.63      1.75 o
   2   9   0        2.08       -0.24      2.26 o
   3   9   0       24.22       18.72      3.89 o
   4   9   0       37.28       35.03      4.72 o
   5   9   0       12.18       20.39      4.36 o
   6   9   0        0.02        2.86      3.77 o
   7   9   0       23.52       30.54      5.91 o
   8   9   0        1.33        2.90      4.80 o
   9   9   0        8.99       13.29      5.35 o
   0  10   0       72.77       72.87      4.40 o
   1  10   0       11.70       14.36      2.82 o
   2  10   0        2.75        1.07      2.58 o
   3  10   0       19.36       18.09      3.97 o
   4  10   0        0.40       -1.19      3.25 o
   5  10   0        0.01       -2.90      2.90 o
   6  10   0       21.64       13.13      4.96 o
   7  10   0       12.09       14.43      2.99 o
   8  10   0        5.26        1.50      2.51 o
   1  11   0        5.50        3.69      2.66 o
   2  11   0       16.17       19.91      3.81 o
   3  11   0        0.85       -1.82      3.29 o
   4  11   0        0.02       -0.04      3.49 o
   5  11   0       12.52       17.85      5.00 o
   6  11   0        0.65       -1.23      4.36 o
   0  12   0       14.94       11.50      2.18 o
   1  12   0        2.22       -1.86      2.50 o
   2  12   0        0.01        0.99      3.09 o
   3  12   0       19.40       21.66      4.80 o
   4  12   0        5.86        5.20      4.28 o
 -11   1   1       15.85       23.87      3.28 o
 -10   1   1       46.32       54.17      6.33 o
  -9   1   1       95.45       85.15      4.39 o
  -8   1   1      111.87      110.53      2.74 o
  -7   1   1      533.68      579.49      7.20 o
  -6   1   1       95.83      102.15      1.87 o
  -5   1   1      320.06      403.55      4.16 o
  -4   1   1      932.08      972.05      8.64 o
  -3   1   1     3073.88     3213.12     25.65 o
  -2   1   1     1484.21     1486.92     12.58 o
  -1   1   1     5600.85     5741.58     81.87 o
   0   1   1     6522.29     5155.91    155.99 o
   1   1   1        3.03        0.07      0.14 o
   2   1   1     6585.78     6921.47     54.86 o
   3   1   1     3976.80     4081.34     32.45 o
   4   1   1      399.37      383.69      3.85 o
   5   1   1     1047.57     1019.97      9.23 o
   6   1   1       50.41       61.65      1.57 o
   7   1   1      313.49      314.20      4.18 o
   8   1   1        1.23       -0.15      1.03 o
   9   1   1       50.27       60.57      3.00 o
  10   1   1      118.60      116.32      5.62 o
  11   1   1      107.81      116.38      6.61 o
 -11   2   1       10.89        7.08      2.44 o
 -10   2   1       86.19      105.44      4.76 o
  -9   2   1      192.22      198.43      4.34 o
  -8   2   1       90.12       76.80      2.56 o
  -7   2   1      320.23      342.40      4.19 o
  -6   2   1      616.31      599.82      6.34 o
  -5   2   1     2242.29     2373.81     20.25 o
  -4   2   1       20.25        3.71      0.49 o
  -3   2   1     2118.73     2081.21     22.00 o
  -2   2   1     1283.62     1264.21     11.96 o
  -1   2   1     3395.51     3335.69     34.93 o
   0   2   1       14.87       11.42      0.42 o
   1   2   1     8254.05     8433.67     83.12 o
   2   2   1       11.79        2.71      0.30 o
   3   2   1     1196.39     1181.93     12.80 o
   4   2   1        0.95        6.28      0.59 o
   5   2   1     1537.24     1639.29     14.95 o
   6   2   1      423.01      438.41      4.85 o
   7   2   1      181.90      158.66      2.70 o
   8   2   1       18.18       18.52      2.42 o
   9   2   1        9.25       11.94      1.53 o
  10   2   1       61.48       68.57      3.68 o
  11   2   1        6.66        1.60      1.95 o
 -11   3   1        3.22        1.45      3.06 o
 -10   3   1        3.94        6.72      2.60 o
  -9   3   1       10.31       11.97      2.55 o
  -8   3   1        2.57        1.01      1.84 o
  -7   3   1      143.58      149.19      3.51 o
  -6   3   1      536.96      538.82      6.14 o
  -5   3   1       41.10       48.43      1.58 o
  -4   3   1        0.03        2.37      0.82 o
  -3   3   1       23.83       23.36      0.96 o
  -2   3   1       22.03       15.68      0.61 o
  -1   3   1       17.89       15.88      0.69 o
   0   3   1       79.79       89.51      1.82 o
   1   3   1     2334.43     2521.70     31.53 o
   2   3   1       28.80       29.20      1.14 o
   3   3   1      126.19      118.91      1.64 o
   4   3   1      102.96       89.65      1.81 o
   5   3   1      439.95      458.32      5.91 o
   6   3   1        6.97        6.06      0.96 o
   7   3   1      289.82      292.79      5.18 o
   8   3   1        0.30       -0.96      1.79 o
   9   3   1        0.29       -0.30      2.03 o
  10   3   1        5.47        4.66      2.44 o
  11   3   1       22.87       20.39      4.46 o
 -11   4   1        1.75        3.74      3.43 o
 -10   4   1       78.81       85.33     10.57 o
  -9   4   1        0.09        1.24      2.05 o
  -8   4   1      115.78      120.11      4.82 o
  -7   4   1      113.38      105.64      6.66 o
  -6   4   1      204.28      230.82      5.25 o
  -5   4   1      991.39     1003.70     11.42 o
  -4   4   1      575.05      554.63      6.64 o
  -3   4   1      519.75      494.94      5.89 o
  -2   4   1      993.99     1021.64     13.18 o
  -1   4   1       99.78      129.62      2.35 o
   0   4   1      290.03      270.81      4.81 o
   1   4   1     2314.92     2445.11     27.75 o
   2   4   1      469.90      472.59      6.41 o
   3   4   1     2385.43     2729.07     33.21 o
   4   4   1      100.70      102.69      2.18 o
   5   4   1      424.05      423.96      5.93 o
   6   4   1       78.81       78.21      2.40 o
   7   4   1      223.20      210.70      6.23 o
   8   4   1        3.21        2.06      1.95 o
   9   4   1        2.55        1.70      2.69 o
  10   4   1        0.62       -0.25      2.90 o
  11   4   1        0.06        3.05      3.35 o
 -11   5   1        2.05        3.21      5.32 o
 -10   5   1       85.99       91.79      6.16 o
  -9   5   1      104.85      100.22      7.84 o
  -8   5   1      291.41      299.00      9.83 o
  -7   5   1      109.83       96.87      5.20 o
  -6   5   1      167.12      148.53      3.56 o
  -5   5   1      525.17      545.71      7.33 o
  -4   5   1        0.45        0.50      0.68 o
  -3   5   1        3.20        1.43      0.93 o
  -2   5   1      366.14      416.16      7.73 o
  -1   5   1      323.11      315.84      5.67 o
   0   5   1      661.50      768.38     12.76 o
   1   5   1      916.95      967.91     12.28 o
   2   5   1        6.69       12.01      1.24 o
   3   5   1      185.00      226.13      4.84 o
   4   5   1       97.64       93.24      1.95 o
   5   5   1      411.70      419.29      5.96 o
   6   5   1      624.38      573.56     10.52 o
   7   5   1      238.58      254.86     10.40 o
   8   5   1       72.29       72.08      4.83 o
   9   5   1        9.15       12.72      3.32 o
  10   5   1       27.66       37.75      6.09 o
  11   5   1        7.28        8.33      5.63 o
 -11   6   1        6.83       16.62      6.19 o
 -10   6   1        1.88       -4.28      4.28 o
  -9   6   1        9.40        6.51      3.00 o
  -8   6   1       33.21       33.51      3.60 o
  -7   6   1      219.27      196.35     10.24 o
  -6   6   1      177.05      167.38      9.58 o
  -5   6   1        1.53       -0.94      0.94 o
  -4   6   1      229.78      201.24      7.58 o
  -3   6   1       20.20       13.46      1.77 o
  -2   6   1      302.16      308.29      7.95 o
  -1   6   1      127.83      134.51      3.84 o
   0   6   1        2.05        2.05      1.37 o
   1   6   1       18.02       19.85      0.95 o
   2   6   1      514.04      490.68      6.72 o
   3   6   1      225.43      226.35      4.31 o
   4   6   1       28.67       31.18      3.64 o
   5   6   1       28.30       26.74      1.83 o
   6   6   1       43.10       40.77      2.49 o
   7   6   1       22.83       24.23      2.97 o
   8   6   1        5.41        4.60      2.42 o
   9   6   1        1.06       -1.26      2.48 o
  10   6   1        0.39       -4.16      4.16 o
  11   6   1        0.00       -2.30      5.28 o
 -10   7   1       27.45       18.96      6.47 o
  -9   7   1        2.50        2.34      4.44 o
  -8   7   1        0.25       -2.58      2.58 o
  -7   7   1       94.72       98.88      3.56 o
  -6   7   1        1.83        0.47      1.04 o
  -5   7   1      141.17      161.38      8.97 o
  -4   7   1        8.22        5.95      1.53 o
  -3   7   1       18.43       21.34      2.30 o
  -2   7   1       26.76       24.66      2.17 o
  -1   7   1       28.80       28.00      1.63 o
   0   7   1        3.34        3.50      2.58 o
   1   7   1       48.09       37.38      4.82 o
   2   7   1      126.67      128.56      4.11 o
   3   7   1       64.88       74.63      2.54 o
   4   7   1      359.63      360.05     10.91 o
   5   7   1       93.11       90.13      6.59 o
   6   7   1      106.89      109.93      3.04 o
   7   7   1        0.46       -0.84      1.33 o
   8   7   1       13.94       13.88      2.61 o
   9   7   1        4.34        8.37      5.04 o
  10   7   1        0.02       -4.28      4.28 o
 -10   8   1        0.14        1.90      4.72 o
  -9   8   1       37.40       36.61      6.86 o
  -8   8   1       14.26       13.58      1.81 o
  -7   8   1        1.19        4.72      3.81 o
  -6   8   1       12.91       13.17      4.20 o
  -5   8   1       62.78       62.08      5.95 o
  -4   8   1        3.18        5.02      1.23 o
  -3   8   1       15.94       17.69      3.33 o
  -2   8   1      267.36      262.54     10.71 o
  -1   8   1      239.22      244.73      6.03 o
   0   8   1      120.88      122.39      3.81 o
   1   8   1      209.01      211.37      7.40 o
   2   8   1        0.18       -2.30      2.30 o
   3   8   1       21.95       19.40      3.41 o
   4   8   1       95.98      110.20      3.98 o
   5   8   1       58.52       44.95      5.36 o
   6   8   1      123.19      132.11      9.05 o
   7   8   1        2.23        4.16      4.05 o
   8   8   1        0.03       -2.46      3.81 o
   9   8   1        1.00       -3.09      4.48 o
  -9   9   1        0.00       -1.39      4.09 o
  -8   9   1        5.64        2.86      4.56 o
  -7   9   1        5.47       -0.08      3.85 o
  -6   9   1        7.82       12.97      4.44 o
  -5   9   1        4.91        3.01      1.46 o
  -4   9   1       20.17       15.67      4.09 o
  -3   9   1      223.84      204.50      9.92 o
  -2   9   1        0.07       -0.59      2.22 o
  -1   9   1      180.02      179.00     11.33 o
   0   9   1        7.17        4.82      1.35 o
   1   9   1       23.39       21.11      3.03 o
   2   9   1        0.54       -0.28      2.18 o
   3   9   1        1.35        1.35      2.66 o
   4   9   1       75.19       72.16      6.19 o
   5   9   1       15.80       16.98      4.24 o
   6   9   1        0.06       -1.03      3.37 o
   7   9   1        0.05        1.59      4.20 o
   8   9   1        8.23        4.96      5.12 o
   9   9   1        4.97        8.33      5.32 o
  -8  10   1       10.08        9.95      2.72 o
  -7  10   1        0.92        2.80      2.07 o
  -6  10   1        5.81       -2.30      3.77 o
  -5  10   1        2.50        7.42      4.09 o
  -4  10   1        0.97       -2.97      2.97 o
  -3  10   1       19.36       19.00      4.09 o
  -2  10   1        1.54       -0.36      2.62 o
  -1  10   1       18.16       17.69      3.05 o
   0  10   1        0.09       -1.00      1.27 o
   1  10   1       10.56        7.74      1.36 o
   2  10   1        7.32        5.43      2.86 o
   3  10   1       40.08       33.20      4.64 o
   4  10   1       16.50       13.96      4.16 o
   5  10   1       15.30       21.30      4.96 o
   6  10   1        3.31        1.78      4.20 o
   7  10   1       13.66       11.11      5.24 o
  -6  11   1        3.47        4.40      4.52 o
  -5  11   1        0.00        1.94      4.09 o
  -4  11   1        0.00       -3.01      3.01 o
  -3  11   1       28.64       25.74      4.68 o
  -2  11   1        1.27       -2.50      2.74 o
  -1  11   1        4.38        2.34      2.66 o
   0  11   1       13.98       14.52      1.71 o
   1  11   1        3.77        0.56      2.58 o
   2  11   1        3.57        5.75      3.29 o
   3  11   1        1.41       -1.39      3.33 o
   4  11   1        9.17        8.65      4.13 o
   5  11   1        2.50        7.73      4.24 o
   6  11   1       37.40       40.98      6.51 o
  -4  12   1        0.49        3.93      4.13 o
  -3  12   1        1.62        1.27      3.81 o
  -2  12   1        2.22        4.36      3.29 o
  -1  12   1        1.27        1.98      2.66 o
   0  12   1        7.93       12.53      2.42 o
   1  12   1        0.26        2.10      2.74 o
   2  12   1       11.59        5.99      3.53 o
   3  12   1        0.56       -0.59      3.65 o
   4  12   1        1.88        0.40      4.01 o
 -11   0   2       97.97       87.47      7.50 o
 -10   0   2      105.70      106.12      7.50 o
  -9   0   2        3.84        3.75      2.70 o
  -8   0   2       12.43        8.36      1.65 o
  -7   0   2     1321.14     1224.57     16.72 o
  -6   0   2      426.36      426.68      7.53 o
  -5   0   2     1730.66     1791.98     25.76 o
  -4   0   2     9009.15     9309.04    113.76 o
  -3   0   2    16198.68    16176.46    181.45 o
  -2   0   2    40465.63    36781.38    451.14 o
  -1   0   2     2121.10     2332.22     26.42 o
   1   0   2     9692.87     9562.99    100.07 o
   2   0   2       29.78       50.01      1.11 o
   3   0   2     1537.30     1743.75     20.08 o
   4   0   2       94.41       87.70      1.89 o
   5   0   2        0.49        0.35      0.68 o
   6   0   2        0.39        1.03      0.78 o
   7   0   2       40.67       31.40      2.73 o
   8   0   2      175.58      167.55      5.28 o
   9   0   2        2.93        1.12      2.16 o
  10   0   2       32.34       28.76      4.76 o
  11   0   2       14.34       16.98      4.76 o
 -11   1   2        1.59        0.58      2.45 o
 -10   1   2       24.11       23.07      5.24 o
  -9   1   2      115.01      108.09      3.79 o
  -8   1   2       48.56       47.94      1.74 o
  -7   1   2        8.21       12.98      1.27 o
  -6   1   2      153.12      144.47      2.36 o
  -5   1   2       17.20       14.05      0.81 o
  -4   1   2      416.38      414.77      4.09 o
  -3   1   2        0.01       -0.38      0.38 o
  -2   1   2      339.58      360.73      3.16 o
  -1   1   2       32.53       36.86      0.55 o
   0   1   2     3495.46     3692.99     31.78 o
   1   1   2     1317.95     1387.15     11.22 o
   2   1   2     9551.19     9601.53     73.04 o
   3   1   2      238.80      218.14      2.25 o
   4   1   2        0.24       -0.44      0.44 o
   5   1   2      327.74      352.71      3.79 o
   6   1   2      160.62      179.69      2.75 o
   7   1   2        1.67        0.49      0.82 o
   8   1   2      508.84      494.08      6.87 o
   9   1   2        8.99        7.48      1.76 o
  10   1   2       36.55       44.24      3.80 o
  11   1   2        7.32        4.60      2.69 o
 -11   2   2       26.22       28.96      7.46 o
 -10   2   2        2.10       -0.57      1.84 o
  -9   2   2       19.55       20.14      1.71 o
  -8   2   2        1.28       -1.08      1.08 o
  -7   2   2      252.74      254.26      3.41 o
  -6   2   2      942.32      979.25      9.48 o
  -5   2   2     1332.75     1314.92     12.15 o
  -4   2   2     1202.62     1308.52     10.87 o
  -3   2   2      446.12      460.54      5.38 o
  -2   2   2      357.89      359.72      3.33 o
  -1   2   2       32.62       27.41      0.57 o
   0   2   2     6499.00     6473.05     73.95 o
   1   2   2      165.89      166.40      1.70 o
   2   2   2      694.03      784.24      7.14 o
   3   2   2     1055.66     1017.47      9.28 o
   4   2   2     1223.93     1350.88     11.74 o
   5   2   2       29.56       24.70      0.97 o
   6   2   2       59.25       67.76      1.56 o
   7   2   2       47.06       47.01      1.51 o
   8   2   2      334.60      307.86      5.64 o
   9   2   2      164.96      163.78      4.44 o
  10   2   2       40.27       45.31      2.81 o
  11   2   2        2.88        3.61      4.05 o
 -11   3   2       39.28       35.52      4.29 o
 -10   3   2       18.30       17.30      2.87 o
  -9   3   2      276.61      301.54      8.28 o
  -8   3   2        2.53       -0.33      2.00 o
  -7   3   2      335.38      317.20      5.38 o
  -6   3   2        1.22        1.84      0.88 o
  -5   3   2      112.60      122.27      2.30 o
  -4   3   2       25.79       34.87      1.12 o
  -3   3   2      714.34      778.08      7.58 o
  -2   3   2        1.70       -0.11      0.35 o
  -1   3   2      506.02      508.96      7.49 o
   0   3   2     1565.27     1508.95     18.90 o
   1   3   2      986.77      912.70     11.57 o
   2   3   2      176.61      160.42      2.02 o
   3   3   2      202.46      176.02      2.19 o
   4   3   2      289.05      267.35      3.70 o
   5   3   2     1605.19     1634.69     17.97 o
   6   3   2     1050.08     1058.99     11.55 o
   7   3   2      611.18      598.09      8.31 o
   8   3   2      183.28      179.12      4.17 o
   9   3   2       51.73       55.92      3.70 o
  10   3   2       41.50       44.37      3.71 o
  11   3   2        2.17        1.81      3.15 o
 -11   4   2       38.06       42.94      7.62 o
 -10   4   2        8.69       16.71      9.40 o
  -9   4   2       27.34       33.05      3.18 o
  -8   4   2      115.73      108.67      4.55 o
  -7   4   2       82.48       70.94      4.83 o
  -6   4   2      356.11      303.99      4.88 o
  -5   4   2     1309.76     1273.52     15.15 o
  -4   4   2       31.12       25.35      1.23 o
  -3   4   2     1408.10     1573.33     16.94 o
  -2   4   2      962.18     1060.44     13.66 o
  -1   4   2        1.52        5.36      1.15 o
   0   4   2        7.90        5.16      1.54 o
   1   4   2       89.26       73.12      1.28 o
   2   4   2     2221.44     2491.29     30.95 o
   3   4   2      184.65      201.13      2.79 o
   4   4   2      112.39      117.08      1.93 o
   5   4   2      247.76      243.17      3.93 o
   6   4   2        7.39        3.36      1.08 o
   7   4   2       47.85       60.88      4.72 o
   8   4   2        6.25        5.46      2.09 o
   9   4   2       26.41       22.62      4.22 o
  10   4   2       26.08       33.71      4.36 o
  11   4   2        5.02        9.56      3.44 o
 -11   5   2        3.01       10.04      5.39 o
 -10   5   2        2.64        4.71      3.29 o
  -9   5   2        7.69        7.24      4.46 o
  -8   5   2       25.00       21.00      3.29 o
  -7   5   2      113.52      111.99      4.46 o
  -6   5   2        1.64       -1.14      1.14 o
  -5   5   2       20.29       21.93      1.20 o
  -4   5   2       16.29       20.70      1.06 o
  -3   5   2       20.53       13.13      0.80 o
  -2   5   2        3.57        0.62      1.01 o
  -1   5   2      281.76      325.99      5.91 o
   0   5   2      134.23      139.92      2.97 o
   1   5   2      252.02      328.62      4.52 o
   2   5   2      338.35      381.15      5.40 o
   3   5   2       76.04       64.31      2.57 o
   4   5   2      198.51      228.03      3.97 o
   5   5   2       24.17       26.16      1.40 o
   6   5   2        0.87       -1.49      1.49 o
   7   5   2       56.56       45.67      7.14 o
   8   5   2       11.69       14.30      2.98 o
   9   5   2        4.21        4.46      2.82 o
  10   5   2       35.58       36.72      4.47 o
  11   5   2        0.85       -3.85      5.00 o
 -11   6   2        0.12        2.22      5.20 o
 -10   6   2        0.38       -4.24      4.32 o
  -9   6   2       52.36       57.52      4.75 o
  -8   6   2       68.01       78.04     11.90 o
  -7   6   2       87.43       95.04      5.77 o
  -6   6   2      114.38      115.28      4.95 o
  -5   6   2       42.98       38.79      1.81 o
  -4   6   2      227.76      224.46      4.56 o
  -3   6   2      343.04      348.41      5.94 o
  -2   6   2       62.35       54.30      2.15 o
  -1   6   2      498.14      537.97     11.62 o
   0   6   2       19.84       14.66      1.01 o
   1   6   2      225.43      247.64      4.11 o
   2   6   2      282.71      274.98      4.96 o
   3   6   2       18.98       22.30      1.31 o
   4   6   2      223.64      187.06      4.80 o
   5   6   2       35.07       37.03      2.71 o
   6   6   2       41.88       36.61      2.68 o
   7   6   2        2.65       -2.25      2.92 o
   8   6   2        5.36       -2.04      2.04 o
   9   6   2       10.87        4.51      4.05 o
  10   6   2        1.23       -1.71      4.72 o
  11   6   2        0.26       -4.24      4.24 o
 -10   7   2       10.80        8.73      5.39 o
  -9   7   2        0.05       -3.85      3.85 o
  -8   7   2        1.06       -1.14      2.14 o
  -7   7   2       10.94        7.61      1.65 o
  -6   7   2       15.04       13.79      1.55 o
  -5   7   2      196.96      191.00      6.02 o
  -4   7   2       32.31       26.99      2.66 o
  -3   7   2      159.73      140.27      5.11 o
  -2   7   2      272.33      268.58      7.25 o
  -1   7   2      182.50      176.05      4.13 o
   0   7   2      683.83      658.31     13.91 o
   1   7   2      489.46      476.39      9.15 o
   2   7   2      182.55      193.28      3.65 o
   3   7   2        3.99        4.65      2.00 o
   4   7   2        4.46        1.83      1.45 o
   5   7   2        1.19       -1.47      2.30 o
   6   7   2       39.75       35.10      1.82 o
   7   7   2       15.87       19.12      1.89 o
   8   7   2        0.17       -1.44      1.95 o
   9   7   2       47.33       55.69      7.81 o
  10   7   2        0.93        2.26      5.28 o
 -10   8   2        0.08       -2.02      4.60 o
  -9   8   2        4.14        2.82      4.56 o
  -8   8   2        0.04       -1.57      1.57 o
  -7   8   2        7.75        7.62      4.01 o
  -6   8   2       81.59       77.67      7.22 o
  -5   8   2       51.52       48.08      5.36 o
  -4   8   2       26.71       21.18      4.09 o
  -3   8   2        6.13        7.58      2.90 o
  -2   8   2      296.27      295.57     11.67 o
  -1   8   2       36.64       35.67      1.95 o
   0   8   2       13.86       14.34      1.52 o
   1   8   2       10.60       10.96      1.49 o
   2   8   2       99.42       83.36      2.41 o
   3   8   2        1.91        4.42      1.57 o
   4   8   2        9.66       11.97      1.76 o
   5   8   2       36.69       33.60      4.84 o
   6   8   2       82.44       79.90      7.34 o
   7   8   2       15.42       18.09      4.84 o
   8   8   2        1.02        3.25      4.48 o
   9   8   2        1.10       -1.19      4.32 o
  -9   9   2        0.03       -1.14      2.55 o
  -8   9   2       11.95       14.65      3.05 o
  -7   9   2        2.72        0.01      2.30 o
  -6   9   2        9.56        8.26      4.48 o
  -5   9   2        1.17        1.51      3.29 o
  -4   9   2       46.95       44.03      5.28 o
  -3   9   2       79.42       94.46      6.94 o
  -2   9   2       59.79       50.66      4.68 o
  -1   9   2       10.80        8.65      2.78 o
   0   9   2        1.74       -0.37      1.67 o
   1   9   2       15.24       15.70      1.59 o
   2   9   2       62.27       64.50      5.08 o
   3   9   2       21.87       16.82      3.57 o
   4   9   2       52.67       46.02      5.28 o
   5   9   2       20.36       21.46      4.48 o
   6   9   2       41.97       42.29      5.99 o
   7   9   2        7.21        2.74      4.32 o
   8   9   2       27.51       14.68      5.55 o
   9   9   2        4.18        4.48      5.04 o
  -8  10   2        8.99       10.43      2.71 o
  -7  10   2        5.30        3.71      4.18 o
  -6  10   2        4.22        0.56      3.93 o
  -5  10   2        7.26        9.32      4.13 o
  -4  10   2        0.27       -0.67      3.17 o
  -3  10   2       56.44       58.04      5.71 o
  -2  10   2        8.00       11.50      3.25 o
  -1  10   2       59.45       64.62      4.92 o
   0  10   2        0.02       -0.34      1.30 o
   1  10   2       10.02        9.52      1.84 o
   2  10   2       23.82       19.83      3.69 o
   3  10   2        0.00       -2.82      2.94 o
   4  10   2       23.90       24.71      4.72 o
   5  10   2        6.42        0.44      3.41 o
   6  10   2        0.48       -0.08      4.24 o
   7  10   2        4.20       -1.23      4.13 o
  -6  11   2        0.06        3.29      4.68 o
  -5  11   2        2.44       13.88      4.72 o
  -4  11   2        1.26       -2.54      3.25 o
  -3  11   2        0.50       -3.09      3.09 o
  -2  11   2        0.80        2.58      2.82 o
  -1  11   2        1.87        1.31      2.42 o
   0  11   2        0.00       -0.44      1.33 o
   1  11   2        1.37       -2.46      2.46 o
   2  11   2        0.41        2.58      3.05 o
   3  11   2        7.43        4.64      3.77 o
   4  11   2        1.95        0.59      3.81 o
   5  11   2        0.17        2.97      4.16 o
   6  11   2        3.03        4.28      4.64 o
  -4  12   2        3.39        2.74      4.36 o
  -3  12   2        0.93       -0.59      3.49 o
  -2  12   2        1.82        3.41      3.29 o
  -1  12   2        0.75        0.12      2.58 o
   0  12   2        0.29        0.16      2.10 o
   1  12   2        0.22       -0.52      2.62 o
   2  12   2        5.07        3.81      3.33 o
   3  12   2        3.19        3.33      3.93 o
   4  12   2       25.96       38.24      6.03 o
 -11   1   3        3.53        1.53      2.44 o
 -10   1   3        0.02       -1.89      3.57 o
  -9   1   3      139.17      140.00      4.32 o
  -8   1   3       21.56       17.69      1.27 o
  -7   1   3       36.60       34.55      1.39 o
  -6   1   3      309.23      318.79      4.54 o
  -5   1   3       39.56       42.34      1.24 o
  -4   1   3      583.90      539.06      5.11 o
  -3   1   3     2886.02     3014.51     24.11 o
  -2   1   3     5077.05     5104.50     38.88 o
  -1   1   3     3203.47     3233.80     24.02 o
   0   1   3    17846.17    18030.12    171.19 o
   1   1   3        9.92       23.13      0.52 o
   2   1   3       57.65       84.37      1.17 o
   3   1   3     2172.76     2258.59     18.25 o
   4   1   3     1096.65     1109.20      9.83 o
   5   1   3      242.62      213.02      2.66 o
   6   1   3      365.34      331.87      4.19 o
   7   1   3      427.37      417.26      4.90 o
   8   1   3       80.50       90.97      2.55 o
   9   1   3        0.02       -1.10      1.54 o
  10   1   3      109.06      104.14      5.42 o
  11   1   3       49.66       40.98      6.27 o
 -11   2   3       62.54       70.08      3.97 o
 -10   2   3      262.18      254.34      6.25 o
  -9   2   3      132.59      125.65      3.44 o
  -8   2   3      412.06      411.43      6.84 o
  -7   2   3      117.92      114.05      2.17 o
  -6   2   3      114.16      103.34      1.91 o
  -5   2   3      267.35      265.49      3.15 o
  -4   2   3      616.48      614.96      5.66 o
  -3   2   3        0.14       -0.41      0.41 o
  -2   2   3     2359.54     2380.00     19.94 o
  -1   2   3     1956.23     2042.66     17.15 o
   0   2   3     1851.31     1839.41     16.31 o
   1   2   3     2012.05     2143.93     17.93 o
   2   2   3       68.82       49.33      0.94 o
   3   2   3      619.23      754.37      7.04 o
   4   2   3      335.12      347.64      3.57 o
   5   2   3       11.79       15.12      0.84 o
   6   2   3       58.50       66.42      1.58 o
   7   2   3        2.36        1.58      0.84 o
   8   2   3      368.46      402.44      6.87 o
   9   2   3        1.71        2.87      1.34 o
  10   2   3      165.50      166.76      5.53 o
  11   2   3       21.86       21.86      5.24 o
 -11   3   3       11.30       14.75      3.52 o
 -10   3   3        3.08        3.87      2.45 o
  -9   3   3        3.56        5.49      2.24 o
  -8   3   3       30.50       27.14      2.62 o
  -7   3   3       26.79       24.04      1.68 o
  -6   3   3        0.20       -0.79      0.79 o
  -5   3   3      149.47      150.97      2.68 o
  -4   3   3       78.11      114.08      1.90 o
  -3   3   3        0.81        0.73      0.35 o
  -2   3   3        3.88        3.05      0.43 o
  -1   3   3       25.62       34.66      0.79 o
   0   3   3       32.56       29.78      0.58 o
   1   3   3     2008.42     2062.50     21.64 o
   2   3   3        5.07        1.68      0.51 o
   3   3   3       18.03       23.28      0.84 o
   4   3   3       77.94      102.00      1.89 o
   5   3   3       52.68       57.28      1.80 o
   6   3   3        1.60        0.42      0.89 o
   7   3   3       73.41       83.77      1.95 o
   8   3   3       34.70       30.23      1.79 o
   9   3   3       17.39       16.21      1.44 o
  10   3   3        4.52        5.02      3.01 o
  11   3   3        1.00       -0.94      3.07 o
 -11   4   3        0.13        0.45      3.40 o
 -10   4   3       96.50      103.95     16.13 o
  -9   4   3       31.85       36.86      3.26 o
  -8   4   3        8.39        9.45      2.21 o
  -7   4   3      264.10      233.25      6.49 o
  -6   4   3      892.93      861.73     11.08 o
  -5   4   3        0.27       -1.23      1.23 o
  -4   4   3      626.36      618.52      7.18 o
  -3   4   3      204.82      232.58      3.22 o
  -2   4   3      405.23      430.41      5.43 o
  -1   4   3      402.28      396.83      7.07 o
   0   4   3     2852.20     3116.63     45.62 o
   1   4   3       16.49       16.99      0.69 o
   2   4   3     1127.83     1164.23     14.90 o
   3   4   3       11.20       20.85      0.71 o
   4   4   3       48.63       59.23      1.46 o
   5   4   3        4.48        9.64      1.00 o
   6   4   3        0.00       -0.28      1.00 o
   7   4   3      203.33      210.90      6.19 o
   8   4   3       55.50       47.50      4.10 o
   9   4   3       91.16       89.48      5.65 o
  10   4   3       11.46       11.15      3.49 o
  11   4   3        1.60        4.46      4.86 o
 -11   5   3       45.57       54.19      8.01 o
 -10   5   3        6.26        6.17      3.42 o
  -9   5   3       22.23       24.18      3.66 o
  -8   5   3       12.31       15.96      3.08 o
  -7   5   3       81.46       89.43      3.60 o
  -6   5   3      830.66      814.63     13.97 o
  -5   5   3        3.34       -0.72      0.72 o
  -4   5   3      178.48      167.95      3.01 o
  -3   5   3      209.20      187.11      3.03 o
  -2   5   3      441.36      458.85      7.16 o
  -1   5   3      875.29      947.29     12.20 o
   0   5   3        6.26        2.62      0.53 o
   1   5   3        0.99        0.13      0.43 o
   2   5   3        1.88        0.10      0.66 o
   3   5   3     1251.95     1291.32     19.15 o
   4   5   3      477.90      421.90      6.03 o
   5   5   3      712.35      730.88     13.77 o
   6   5   3      122.34      114.34      3.55 o
   7   5   3      192.50      214.60      7.58 o
   8   5   3        0.77        0.25      2.32 o
   9   5   3        7.94       10.69      4.82 o
  10   5   3        0.65        0.58      2.85 o
  11   5   3       10.79        8.49      5.59 o
 -11   6   3        1.39        4.28      4.96 o
 -10   6   3        5.48        5.28      4.76 o
  -9   6   3        0.63       -0.10      2.80 o
  -8   6   3        3.08        5.01      2.66 o
  -7   6   3       28.00       24.77      3.01 o
  -6   6   3      235.46      225.06      7.95 o
  -5   6   3      255.03      252.29      6.45 o
  -4   6   3        4.87        1.04      1.33 o
  -3   6   3      113.14      115.10      2.30 o
  -2   6   3      258.56      265.40      5.51 o
  -1   6   3      296.69      304.51      6.63 o
   0   6   3       26.29       24.29      1.39 o
   1   6   3      464.45      471.48      7.23 o
   2   6   3        0.00        1.19      0.65 o
   3   6   3      142.91      132.42      3.00 o
   4   6   3      321.04      309.46     11.66 o
   5   6   3       32.30       27.90      1.54 o
   6   6   3       46.01       43.82      2.49 o
   7   6   3        2.31        2.51      2.02 o
   8   6   3       13.85        7.42      2.70 o
   9   6   3       14.77       19.10      3.39 o
  10   6   3        5.90        8.89      5.55 o
  11   6   3       23.73       29.55      7.26 o
 -10   7   3        0.07       -1.67      4.28 o
  -9   7   3        5.48        5.20      4.88 o
  -8   7   3        4.34        4.97      2.42 o
  -7   7   3        4.53        1.00      1.45 o
  -6   7   3       13.04       12.40      1.39 o
  -5   7   3      275.73      293.46      8.16 o
  -4   7   3      166.76      155.54      5.67 o
  -3   7   3      206.09      203.03      7.82 o
  -2   7   3        3.07        2.39      1.65 o
  -1   7   3        1.93        0.16      0.85 o
   0   7   3      325.05      307.05      7.28 o
   1   7   3      870.70      868.97     14.74 o
   2   7   3      469.26      456.24      7.31 o
   3   7   3       66.30       72.16      2.83 o
   4   7   3      101.13       83.97     10.04 o
   5   7   3        0.05       -2.38      2.38 o
   6   7   3        0.09       -0.95      0.95 o
   7   7   3       53.75       54.08      2.73 o
   8   7   3       45.36       37.18      3.43 o
   9   7   3       41.18       48.00      7.26 o
  10   7   3       31.06       39.35      7.93 o
 -10   8   3        0.21       -1.63      3.27 o
  -9   8   3       27.39       35.18      6.78 o
  -8   8   3        9.34       10.59      1.91 o
  -7   8   3       10.12       13.41      4.48 o
  -6   8   3       18.99       21.76      2.52 o
  -5   8   3        7.62        5.29      1.58 o
  -4   8   3      142.30      135.41      8.13 o
  -3   8   3      259.08      256.58     11.07 o
  -2   8   3        3.69        1.71      2.74 o
  -1   8   3       10.24       11.45      1.09 o
   0   8   3        5.12        5.44      1.86 o
   1   8   3      139.80      131.44      3.36 o
   2   8   3      142.54      139.61      3.45 o
   3   8   3       61.35       55.25      2.84 o
   4   8   3        2.44       -2.30      2.30 o
   5   8   3        0.10       -1.43      2.90 o
   6   8   3        2.80        6.19      3.77 o
   7   8   3        1.01       -3.05      3.05 o
   8   8   3       17.81       17.18      5.67 o
   9   8   3        2.40       -2.50      4.72 o
  -9   9   3       26.18       30.38      3.91 o
  -8   9   3        0.01        0.90      3.25 o
  -7   9   3        8.88        6.96      2.32 o
  -6   9   3        9.89        5.60      1.88 o
  -5   9   3        1.99        1.23      3.49 o
  -4   9   3        4.11        3.77      3.17 o
  -3   9   3      143.14      150.44      8.61 o
  -2   9   3       84.35       74.54      5.71 o
  -1   9   3       74.27       68.87      5.08 o
   0   9   3       84.34       95.17      3.54 o
   1   9   3       26.65       27.03      1.98 o
   2   9   3       25.08       20.05      1.80 o
   3   9   3        6.99        9.52      3.37 o
   4   9   3        4.55        3.93      3.13 o
   5   9   3        3.25        5.59      3.53 o
   6   9   3       46.86       59.90      6.78 o
   7   9   3        4.31       -3.41      3.57 o
   8   9   3        0.24       -2.54      3.93 o
  -8  10   3        3.39        3.65      2.38 o
  -7  10   3        0.15        1.82      2.28 o
  -6  10   3       10.36       12.46      4.76 o
  -5  10   3       31.87       36.41      5.59 o
  -4  10   3        0.14        1.43      3.37 o
  -3  10   3       13.66       10.11      3.57 o
  -2  10   3       40.18       48.83      4.76 o
  -1  10   3        7.77        9.32      2.82 o
   0  10   3       14.33       12.01      3.41 o
   1  10   3        3.62        2.71      1.92 o
   2  10   3       31.71       27.29      3.89 o
   3  10   3       55.61       62.44      5.71 o
   4  10   3       44.50       39.03      5.36 o
   5  10   3        0.38        1.59      3.65 o
   6  10   3        0.11       -3.69      3.69 o
   7  10   3        8.35        5.08      4.56 o
  -6  11   3       24.47       31.77      6.35 o
  -5  11   3        0.12        2.74      4.09 o
  -4  11   3       19.28       24.43      4.84 o
  -3  11   3        1.60       -1.31      3.05 o
  -2  11   3       14.17       10.91      3.37 o
  -1  11   3        5.83        3.09      2.54 o
   0  11   3       11.60       11.46      1.71 o
   1  11   3       11.53       15.13      4.09 o
   2  11   3        2.09        0.95      2.90 o
   3  11   3       64.04       85.88      7.22 o
   4  11   3       22.70       23.05      5.16 o
   5  11   3        2.12        5.12      4.36 o
   6  11   3        2.13        1.27      4.88 o
  -4  12   3        0.75       -1.82      3.69 o
  -3  12   3        0.87        1.90      3.49 o
  -2  12   3        0.62       -1.07      2.97 o
  -1  12   3        5.50       10.15      3.09 o
   0  12   3        6.29        8.41      2.50 o
   1  12   3       12.36       14.08      3.29 o
   2  12   3       30.96       38.99      5.00 o
   3  12   3       12.47       22.85      4.80 o
   4  12   3        0.11        0.75      4.13 o
 -11   0   4       88.62       83.70      7.02 o
 -10   0   4      130.85      126.44      8.05 o
  -9   0   4       67.84       72.58      4.46 o
  -8   0   4      241.63      220.52      5.18 o
  -7   0   4      772.42      799.35     11.57 o
  -6   0   4      986.82     1007.53     17.06 o
  -5   0   4     6774.83     7084.64     97.43 o
  -4   0   4     4845.21     5068.55     62.43 o
  -3   0   4    20446.05    20266.28    249.37 o
  -2   0   4     1370.47     1260.51     22.10 o
  -1   0   4    10725.94    10356.46    101.30 o
   0   0   4     3401.28     3258.18     31.74 o
   1   0   4      827.10      893.96      9.03 o
   2   0   4     2371.68     2353.58     24.76 o
   3   0   4     1475.87     1502.87     17.51 o
   4   0   4      357.76      343.53      4.89 o
   5   0   4      187.51      216.13      4.28 o
   6   0   4        1.77        0.94      0.76 o
   7   0   4       19.11       22.63      1.87 o
   8   0   4      169.81      171.42      5.45 o
   9   0   4      249.47      278.54      9.17 o
  10   0   4       93.95      114.53      8.21 o
  11   0   4       28.62       25.03      5.04 o
 -11   1   4        0.87       -2.18      2.22 o
 -10   1   4        5.11        2.95      3.75 o
  -9   1   4        2.43        1.45      1.54 o
  -8   1   4       74.50       63.54      1.96 o
  -7   1   4      287.35      268.28      4.05 o
  -6   1   4        2.51        0.64      0.70 o
  -5   1   4     2937.26     3099.23     26.19 o
  -4   1   4      497.97      511.20      4.90 o
  -3   1   4      662.83      724.52      5.97 o
  -2   1   4      267.88      288.70      2.47 o
  -1   1   4        0.84        0.25      0.18 o
   0   1   4     2126.45     2168.99     15.51 o
   1   1   4    48455.74    46974.00    606.69 o
   2   1   4     7756.06     8068.73     58.91 o
   3   1   4     1628.27     1689.41     14.44 o
   4   1   4      163.48      209.50      2.48 o
   5   1   4      421.02      423.63      4.42 o
   6   1   4      314.24      334.13      4.25 o
   7   1   4       29.41       24.18      1.26 o
   8   1   4       23.06       19.02      1.48 o
   9   1   4      128.24      131.57      4.26 o
  10   1   4       23.16       21.64      3.23 o
  11   1   4        3.94        4.44      4.16 o
 -12   2   4        9.94       14.72      5.71 o
 -11   2   4       17.21       19.08      2.53 o
 -10   2   4        0.01        0.40      1.80 o
  -9   2   4      295.43      291.21      6.08 o
  -8   2   4       42.97       43.22      2.01 o
  -7   2   4     1027.68     1050.41     10.29 o
  -6   2   4      598.38      634.32      6.52 o
  -5   2   4       24.10       25.92      0.95 o
  -4   2   4        1.29       -0.66      0.66 o
  -3   2   4       59.11       70.97      1.24 o
  -2   2   4      478.87      495.18      4.96 o
  -1   2   4      803.03      773.01      5.94 o
   0   2   4        5.93        3.09      0.22 o
   1   2   4    10594.84    10955.26     84.48 o
   2   2   4       19.91       27.93      0.66 o
   3   2   4       53.93       64.90      1.13 o
   4   2   4     1419.86     1627.81     14.08 o
   5   2   4       10.29        6.75      0.77 o
   6   2   4      213.39      214.88      2.96 o
   7   2   4      214.26      231.33      3.42 o
   8   2   4       49.89       49.09      2.62 o
   9   2   4       36.42       33.58      2.43 o
  10   2   4       28.74       30.91      2.53 o
  11   2   4        0.07       -3.45      3.45 o
 -11   3   4       11.01        9.07      2.75 o
 -10   3   4       13.84       14.73      2.79 o
  -9   3   4       24.86       22.56      2.83 o
  -8   3   4        7.31        3.93      1.90 o
  -7   3   4      317.20      301.13      5.19 o
  -6   3   4     1094.60     1074.58     11.66 o
  -5   3   4      900.51      929.49     10.06 o
  -4   3   4      213.57      267.48      3.69 o
  -3   3   4      659.19      603.85      5.77 o
  -2   3   4     1570.04     1599.60     15.93 o
  -1   3   4      218.09      167.80      2.36 o
   0   3   4      838.71      872.97      8.26 o
   1   3   4      262.08      244.47      2.76 o
   2   3   4     6688.37     6977.33     60.32 o
   3   3   4      513.10      485.26      5.11 o
   4   3   4     1130.92     1128.89     11.82 o
   5   3   4      988.45     1034.15     11.92 o
   6   3   4       94.18       97.24      1.70 o
   7   3   4       99.76       89.94      2.20 o
   8   3   4      197.47      182.36      3.65 o
   9   3   4       37.92       31.79      1.99 o
  10   3   4        5.02        0.82      2.98 o
  11   3   4        1.29        1.14      8.21 o
 -11   4   4       68.75       74.24      9.06 o
 -10   4   4       75.97       90.82      6.09 o
  -9   4   4       64.04       66.76      3.47 o
  -8   4   4        0.26       -1.41      1.41 o
  -7   4   4       13.17        9.96      1.78 o
  -6   4   4       32.59       18.70      1.33 o
  -5   4   4      156.82      147.84      2.35 o
  -4   4   4      167.86      147.42      2.32 o
  -3   4   4        2.58        4.47      0.59 o
  -2   4   4      985.32     1014.58     10.31 o
  -1   4   4      414.60      432.97      5.35 o
   0   4   4      519.30      674.71      7.98 o
   1   4   4        0.97       -0.15      0.25 o
   2   4   4       50.02       52.35      0.90 o
   3   4   4      248.14      220.82      2.67 o
   4   4   4       19.77       21.82      1.32 o
   5   4   4      370.43      360.26      7.07 o
   6   4   4      325.95      328.08      5.88 o
   7   4   4       27.53       24.40      2.58 o
   8   4   4      111.72       99.44      4.44 o
   9   4   4        1.83        2.71      2.71 o
  10   4   4       20.28       24.89      4.06 o
  11   4   4       26.30       35.89      8.81 o
 -11   5   4        1.12       11.42      5.71 o
 -10   5   4       59.04       67.71      5.52 o
  -9   5   4       11.04       14.56      5.16 o
  -8   5   4       41.87       42.55      3.99 o
  -7   5   4        8.93        5.70      1.73 o
  -6   5   4      555.98      515.24      7.47 o
  -5   5   4      124.10      138.47      2.87 o
  -4   5   4      300.93      321.49      6.03 o
  -3   5   4        0.55       -0.27      0.45 o
  -2   5   4        7.83       10.07      0.68 o
  -1   5   4      343.97      332.48      4.33 o
   0   5   4      208.79      220.74      3.74 o
   1   5   4      318.17      362.41      5.75 o
   2   5   4      130.57      123.74      2.25 o
   3   5   4      397.52      441.29      6.65 o
   4   5   4        0.95       -0.51      0.91 o
   5   5   4      254.16      235.70      4.75 o
   6   5   4        1.77        0.62      1.41 o
   7   5   4       44.25       43.52      5.83 o
   8   5   4        0.52        0.63      2.52 o
   9   5   4        1.81        1.33      3.73 o
  10   5   4        1.59       -1.28      2.76 o
  11   5   4        6.42        9.12      5.51 o
 -11   6   4       16.37       32.84      7.02 o
 -10   6   4        4.72       -1.67      4.36 o
  -9   6   4       38.92       39.34      5.87 o
  -8   6   4       96.54      106.62      5.54 o
  -7   6   4       26.35       27.30      3.12 o
  -6   6   4       10.94       13.75      1.94 o
  -5   6   4      324.94      325.88      7.02 o
  -4   6   4       17.31       20.71      1.73 o
  -3   6   4      126.04      116.45      2.79 o
  -2   6   4       17.74       20.24      1.10 o
  -1   6   4       79.93       72.14      1.78 o
   0   6   4       64.05       54.34      1.59 o
   1   6   4        3.59        3.69      0.96 o
   2   6   4      473.17      395.41      5.77 o
   3   6   4        7.58        8.24      1.08 o
   4   6   4      597.51      570.70     11.02 o
   5   6   4      140.96      117.88      5.25 o
   6   6   4        9.31        7.74      1.65 o
   7   6   4       12.33       12.15      5.65 o
   8   6   4       15.18       12.49      2.92 o
   9   6   4       31.41       42.20      4.18 o
  10   6   4       21.57       21.78      6.31 o
  11   6   4        4.42        7.58      5.99 o
 -10   7   4        0.01       -3.77      4.52 o
  -9   7   4        2.74        2.66      4.64 o
  -8   7   4        5.82        5.94      2.70 o
  -7   7   4        1.84       -0.45      1.72 o
  -6   7   4      163.20      142.65      3.78 o
  -5   7   4        2.59       -0.40      1.27 o
  -4   7   4      401.57      407.73      9.01 o
  -3   7   4       85.51       82.00      5.87 o
  -2   7   4      304.77      337.42      8.76 o
  -1   7   4      495.36      493.77      9.84 o
   0   7   4      165.61      156.23      3.77 o
   1   7   4      107.93      115.28      3.15 o
   2   7   4      179.05      171.46      3.58 o
   3   7   4      705.53      625.43     12.21 o
   4   7   4       98.52       99.13      4.15 o
   5   7   4       52.44       44.67      5.24 o
   6   7   4       21.55       20.92      1.48 o
   7   7   4        1.52        0.46      1.90 o
   8   7   4        0.07       -1.82      1.82 o
   9   7   4        0.06       -4.13      4.13 o
  10   7   4        6.88        5.39      5.67 o
 -10   8   4        3.26        7.09      3.28 o
  -9   8   4       10.79       16.71      3.41 o
  -8   8   4        1.38       -0.29      1.54 o
  -7   8   4       14.13       17.22      2.73 o
  -6   8   4        3.57        2.48      2.32 o
  -5   8   4        3.82        2.46      1.50 o
  -4   8   4        9.44       14.00      3.77 o
  -3   8   4       27.21       24.20      4.01 o
  -2   8   4       33.71       30.74      3.89 o
  -1   8   4      241.76      234.73      5.16 o
   0   8   4       66.51       58.53      2.75 o
   1   8   4       81.56       73.32      2.66 o
   2   8   4       30.89       28.15      1.62 o
   3   8   4        1.27        3.37      1.10 o
   4   8   4        0.00        0.28      2.82 o
   5   8   4       41.40       34.43      4.92 o
   6   8   4        8.85        8.09      3.97 o
   7   8   4        0.01       -1.47      3.53 o
   8   8   4        4.36       -2.46      4.36 o
   9   8   4       12.80       13.33      5.59 o
  -9   9   4        2.32        0.97      2.70 o
  -8   9   4       11.16       15.29      3.03 o
  -7   9   4       13.83       13.10      2.50 o
  -6   9   4        2.04        0.39      1.66 o
  -5   9   4      114.59      119.49      8.49 o
  -4   9   4        2.01       -2.26      2.86 o
  -3   9   4       52.87       61.65      5.59 o
  -2   9   4       55.84       59.11      5.32 o
  -1   9   4        4.13        3.27      2.04 o
   0   9   4        0.67        0.44      1.36 o
   1   9   4       34.96       38.18      2.64 o
   2   9   4        2.68        0.72      2.88 o
   3   9   4      168.82      159.89      8.65 o
   4   9   4       39.73       35.07      4.72 o
   5   9   4        0.87       -1.43      3.05 o
   6   9   4       36.72       36.14      5.75 o
   7   9   4        1.43        0.12      4.16 o
   8   9   4        0.89        1.90      4.64 o
  -8  10   4        6.07        9.79      2.66 o
  -7  10   4        7.22        8.35      2.07 o
  -6  10   4       20.37       18.76      5.24 o
  -5  10   4        0.94        4.01      3.97 o
  -4  10   4        7.56        6.94      3.57 o
  -3  10   4        0.93       -1.75      2.94 o
  -2  10   4        2.06        0.44      2.62 o
  -1  10   4       20.53       20.31      3.29 o
   0  10   4        7.31        9.25      1.73 o
   1  10   4        2.31        2.61      1.88 o
   2  10   4        1.84        3.01      1.45 o
   3  10   4        5.75       11.86      3.61 o
   4  10   4        0.53       -2.82      3.17 o
   5  10   4        0.02        2.94      3.89 o
   6  10   4       64.54       76.52      7.78 o
   7  10   4        0.64        7.10      4.76 o
  -6  11   4        5.01       16.26      5.43 o
  -5  11   4        3.11        3.01      4.01 o
  -4  11   4        3.15        3.49      3.73 o
  -3  11   4        7.61        6.58      3.49 o
  -2  11   4        2.32        7.81      3.05 o
  -1  11   4        0.38        0.32      2.46 o
   0  11   4        0.20        0.10      1.43 o
   1  11   4       35.29       38.36      2.67 o
   2  11   4        2.53        4.13      3.05 o
   3  11   4        0.09        3.29      3.65 o
   4  11   4        4.11        3.21      3.97 o
   5  11   4        0.22       -1.39      3.77 o
   6  11   4        3.41        2.22      4.60 o
  -4  12   4       11.01       10.19      4.36 o
  -3  12   4        0.90       -0.52      3.41 o
  -2  12   4        0.60        0.08      3.09 o
  -1  12   4        6.10        2.94      2.94 o
   0  12   4        3.60        2.42      2.50 o
   1  12   4        0.00        1.43      2.74 o
   2  12   4        1.04        1.67      3.25 o
   3  12   4        0.12        4.84      3.73 o
   4  12   4        0.89        4.32      4.32 o
 -12   1   5        5.83        6.70      5.04 o
 -11   1   5        6.91        3.78      2.52 o
 -10   1   5        0.96       -1.99      1.99 o
  -9   1   5       16.75       12.64      1.93 o
  -8   1   5       52.32       52.43      1.82 o
  -7   1   5      552.52      524.33      6.10 o
  -6   1   5      502.51      530.33      5.96 o
  -5   1   5     1020.93     1039.72      9.41 o
  -4   1   5     4743.99     5086.97     38.89 o
  -3   1   5       52.09       56.21      0.93 o
  -2   1   5      992.19      982.65      7.29 o
  -1   1   5      242.66      214.77      1.78 o
   0   1   5    15149.81    14843.07    105.41 o
   1   1   5       58.48       53.52      0.83 o
   2   1   5     1738.08     1676.50     12.64 o
   3   1   5        0.05        0.35      0.42 o
   4   1   5      201.93      178.95      2.52 o
   5   1   5       14.75       15.23      0.86 o
   6   1   5      492.64      502.33      8.21 o
   7   1   5      129.63      127.28      2.47 o
   8   1   5      289.76      266.90      5.47 o
   9   1   5       22.05       21.16      2.18 o
  10   1   5        1.39        2.54      2.47 o
  11   1   5        4.70        4.52      4.20 o
 -12   2   5       87.04       83.47      9.16 o
 -11   2   5       12.96       10.39      1.99 o
 -10   2   5      106.01       99.82      3.83 o
  -9   2   5       30.51       31.23      2.49 o
  -8   2   5        3.96       -0.87      1.14 o
  -7   2   5      102.65      105.92      2.21 o
  -6   2   5      197.47      193.06      2.69 o
  -5   2   5       13.06       14.30      0.75 o
  -4   2   5     2728.35     3161.82     25.44 o
  -3   2   5     1128.79     1254.87     11.41 o
  -2   2   5      825.60      902.15      7.88 o
  -1   2   5      818.68      811.06      6.47 o
   0   2   5     3588.14     3780.42     26.96 o
   1   2   5      252.43      325.93      2.84 o
   2   2   5     5811.38     6077.15     48.09 o
   3   2   5     1031.18      960.55      9.23 o
   4   2   5      371.39      328.90      3.50 o
   5   2   5     1753.22     1744.27     15.99 o
   6   2   5      921.88      944.20      9.32 o
   7   2   5      121.21      127.82      2.46 o
   8   2   5       77.19       80.63      2.76 o
   9   2   5        0.50        0.25      1.50 o
  10   2   5       16.28       18.81      2.21 o
  11   2   5       14.31       15.27      4.92 o
 -11   3   5        6.27        1.99      2.41 o
 -10   3   5       11.95       12.25      2.44 o
  -9   3   5        3.04        4.63      1.92 o
  -8   3   5       71.61       59.76      4.46 o
  -7   3   5       72.46       72.84      2.81 o
  -6   3   5      145.47      130.84      3.26 o
  -5   3   5       26.61       35.97      1.22 o
  -4   3   5        7.85        7.22      0.65 o
  -3   3   5      345.84      432.08      4.12 o
  -2   3   5      136.67      154.53      1.63 o
  -1   3   5     3189.30     3363.85     30.94 o
   0   3   5     2483.48     2481.63     24.27 o
   1   3   5        3.53        5.64      0.79 o
   2   3   5      372.97      430.24      4.49 o
   3   3   5      868.51      992.49      9.74 o
   4   3   5     1731.99     1934.18     19.58 o
   5   3   5      132.96      151.50      2.46 o
   6   3   5       28.46       45.53      1.21 o
   7   3   5      246.58      239.08      4.32 o
   8   3   5       20.20       21.11      1.78 o
   9   3   5       44.10       41.83      2.43 o
  10   3   5       24.72       29.32      3.37 o
  11   3   5       15.09       20.75      6.39 o
 -11   4   5       25.21       34.87      4.65 o
 -10   4   5        1.40       -2.74      3.33 o
  -9   4   5       87.24       93.65      4.04 o
  -8   4   5       99.14      105.21      3.94 o
  -7   4   5        0.77       -0.78      1.88 o
  -6   4   5       13.10       12.21      1.24 o
  -5   4   5      319.16      280.82      3.59 o
  -4   4   5       90.74       81.46      1.67 o
  -3   4   5      297.86      303.49      3.43 o
  -2   4   5      828.38      954.39      9.24 o
  -1   4   5      315.44      311.10      4.09 o
   0   4   5      874.67      974.47      9.26 o
   1   4   5        5.56        3.10      0.39 o
   2   4   5      877.58      909.95      8.79 o
   3   4   5       37.21       42.88      1.15 o
   4   4   5       19.91       21.29      1.11 o
   5   4   5      340.16      342.50      4.80 o
   6   4   5       18.80       19.59      1.90 o
   7   4   5      332.96      316.53      8.04 o
   8   4   5        3.59        9.08      2.30 o
   9   4   5       18.93       25.23      3.78 o
  10   4   5       41.52       54.56      4.98 o
  11   4   5        7.92        1.35      4.80 o
 -11   5   5       23.76       32.13      6.86 o
 -10   5   5       48.65       41.94      4.66 o
  -9   5   5      106.46      101.54      7.20 o
  -8   5   5      120.25      126.23      6.15 o
  -7   5   5      157.18      151.82      5.23 o
  -6   5   5       71.25       63.16      2.53 o
  -5   5   5      984.41      968.97     11.24 o
  -4   5   5      462.80      485.66      5.57 o
  -3   5   5        6.13        7.91      0.62 o
  -2   5   5       40.24       25.90      1.07 o
  -1   5   5      813.67      827.76     10.78 o
   0   5   5       43.24       34.71      0.99 o
   1   5   5      953.60      989.69     12.76 o
   2   5   5      332.10      340.72      5.03 o
   3   5   5      283.15      299.00      6.08 o
   4   5   5        1.42       -0.11      0.71 o
   5   5   5       76.87       68.58      2.70 o
   6   5   5      112.67      108.99      3.50 o
   7   5   5        0.40        1.32      2.26 o
   8   5   5       12.33       12.08      6.05 o
   9   5   5       15.56       20.29      3.61 o
  10   5   5       12.36       15.06      3.71 o
  11   5   5        7.03       14.12      6.03 o
 -11   6   5        0.60       -2.77      2.77 o
 -10   6   5        4.05        2.46      4.64 o
  -9   6   5      119.10      140.20      9.66 o
  -8   6   5       75.94       65.09      4.63 o
  -7   6   5        0.40       -1.88      1.88 o
  -6   6   5      185.06      185.94      6.44 o
  -5   6   5      682.14      666.81     11.86 o
  -4   6   5      751.66      718.19      8.31 o
  -3   6   5       29.14       28.39      1.22 o
  -2   6   5      694.78      687.09      9.23 o
  -1   6   5      407.90      408.94      5.87 o
   0   6   5      219.09      192.26      3.21 o
   1   6   5       30.96       27.14      1.12 o
   2   6   5       16.58       25.44      1.38 o
   3   6   5      167.40      199.00      4.13 o
   4   6   5      217.96      220.71      4.63 o
   5   6   5        0.11       -1.09      1.09 o
   6   6   5       88.29       78.65      3.21 o
   7   6   5       14.90       14.69      2.62 o
   8   6   5       24.28       31.81      3.65 o
   9   6   5        0.09        0.83      5.83 o
  10   6   5        1.67        4.13      5.04 o
 -10   7   5        2.89       -1.74      5.06 o
  -9   7   5        4.50        0.90      2.51 o
  -8   7   5       10.32        8.46      2.05 o
  -7   7   5        0.01       -1.14      1.14 o
  -6   7   5       25.11       24.51      1.59 o
  -5   7   5        0.04        0.44      1.27 o
  -4   7   5      114.72      118.01      3.30 o
  -3   7   5       74.56       80.64      4.30 o
  -2   7   5     1001.97      966.95     20.66 o
  -1   7   5      118.06      125.54      2.73 o
   0   7   5       68.44       65.91      2.19 o
   1   7   5        4.86        1.90      0.91 o
   2   7   5       72.07       67.41      2.26 o
   3   7   5      131.75      112.41      3.89 o
   4   7   5        9.36       10.99      3.25 o
   5   7   5       16.31       16.66      3.97 o
   6   7   5        8.33        6.27      1.10 o
   7   7   5       10.29        4.44      1.54 o
   8   7   5        0.05       -0.86      1.93 o
   9   7   5       21.97       14.84      5.59 o
  10   7   5       14.61       13.57      6.43 o
 -10   8   5        9.35        7.75      3.30 o
  -9   8   5        1.20        4.58      2.80 o
  -8   8   5        7.92        9.63      1.24 o
  -7   8   5        0.00       -2.22      3.07 o
  -6   8   5        9.51       10.48      2.11 o
  -5   8   5        4.85        3.23      2.82 o
  -4   8   5        3.58        5.72      1.38 o
  -3   8   5       41.66       44.07      4.80 o
  -2   8   5       21.45       19.24      3.53 o
  -1   8   5      110.37      106.56      4.95 o
   0   8   5       78.79       83.06      2.43 o
   1   8   5       45.24       36.70      1.90 o
   2   8   5       14.56        9.26      1.33 o
   3   8   5       71.58       74.20      3.50 o
   4   8   5       28.13       25.51      4.17 o
   5   8   5      126.78      119.77      8.17 o
   6   8   5        0.97        3.97      3.37 o
   7   8   5        0.37        0.04      3.69 o
   8   8   5       18.54       24.00      5.83 o
   9   8   5       25.26       17.22      6.55 o
  -9   9   5        0.17        0.33      2.72 o
  -8   9   5        6.63        9.76      2.91 o
  -7   9   5        1.89        1.03      2.13 o
  -6   9   5        1.54        3.46      1.75 o
  -5   9   5        0.94        3.25      3.53 o
  -4   9   5       29.38       28.24      4.68 o
  -3   9   5        3.18        1.11      3.29 o
  -2   9   5       14.68       10.91      3.17 o
  -1   9   5       94.23       95.98      4.85 o
   0   9   5        4.83        4.49      2.60 o
   1   9   5       19.84       21.90      2.11 o
   2   9   5       34.95       35.31      3.23 o
   3   9   5       12.87       12.37      2.03 o
   4   9   5        0.14        1.75      2.97 o
   5   9   5       11.40       12.81      4.13 o
   6   9   5       13.79       14.12      4.56 o
   7   9   5       45.51       44.98      6.74 o
   8   9   5       37.09       42.29      7.26 o
  -8  10   5        0.53        0.63      2.29 o
  -7  10   5       23.64       20.78      2.54 o
  -6  10   5       13.02       17.61      5.32 o
  -5  10   5        2.02        0.36      3.37 o
  -4  10   5        0.06        2.54      3.33 o
  -3  10   5        3.75        2.14      2.90 o
  -2  10   5       57.62       50.42      5.12 o
  -1  10   5       40.09       35.75      3.05 o
   0  10   5       25.13       26.78      2.26 o
   1  10   5       10.61       12.78      1.90 o
   2  10   5        0.01       -1.42      1.42 o
   3  10   5       19.23       14.08      3.89 o
   4  10   5        9.86       10.19      4.16 o
   5  10   5        0.00       -3.33      3.33 o
   6  10   5       18.21       17.22      5.28 o
   7  10   5        3.81        7.46      4.84 o
  -6  11   5       12.70       24.79      6.11 o
  -5  11   5        5.34        5.63      4.36 o
  -4  11   5        5.52        4.13      3.73 o
  -3  11   5        9.55        9.52      3.69 o
  -2  11   5        0.77       -2.38      2.74 o
  -1  11   5        3.47        8.41      3.05 o
   0  11   5        1.83        2.29      1.59 o
   1  11   5       23.64       30.59      2.44 o
   2  11   5        1.13        3.11      1.78 o
   3  11   5       40.68       46.01      5.39 o
   4  11   5       17.32        9.68      4.28 o
   5  11   5        3.76        3.85      4.28 o
   6  11   5        7.17        5.47      4.88 o
  -4  12   5        0.31       -3.61      3.61 o
  -3  12   5        1.33        6.31      3.77 o
  -2  12   5       15.45       20.35      4.16 o
  -1  12   5        0.04        0.16      2.66 o
   0  12   5        3.08        3.61      2.70 o
   1  12   5        1.67        0.44      2.82 o
   2  12   5        2.62        3.25      3.33 o
   3  12   5       15.10       16.46      4.60 o
 -12   0   6        2.70        5.87      4.80 o
 -11   0   6       66.72       57.52      6.11 o
 -10   0   6        5.76        1.23      3.13 o
  -9   0   6      247.05      222.87     13.25 o
  -8   0   6       13.39        6.23      1.51 o
  -7   0   6     1290.26     1351.04     18.29 o
  -6   0   6       34.69       35.44      1.87 o
  -5   0   6       31.19       21.43      2.08 o
  -4   0   6       89.72       92.71      2.07 o
  -3   0   6      461.93      388.43      7.03 o
  -2   0   6      102.73      133.41      1.89 o
  -1   0   6        9.08        9.68      0.55 o
   0   0   6     6881.40     6976.90     67.41 o
   1   0   6      495.98      457.81      4.99 o
   2   0   6      375.64      273.62      3.35 o
   3   0   6     2403.44     2310.19     26.56 o
   4   0   6     1264.42     1374.40     17.99 o
   5   0   6       10.24        9.59      1.08 o
   6   0   6      263.90      280.61      6.24 o
   7   0   6      224.73      222.52      5.29 o
   8   0   6        1.03        2.72      1.76 o
   9   0   6       69.55       73.83      6.78 o
  10   0   6       88.08       83.66      7.26 o
 -12   1   6       64.02       73.54      6.30 o
 -11   1   6       22.73       19.56      2.71 o
 -10   1   6      123.37      120.70      5.58 o
  -9   1   6       34.07       31.96      2.51 o
  -8   1   6        3.08        0.00      0.98 o
  -7   1   6      413.67      412.83      5.13 o
  -6   1   6        0.11       -0.63      0.63 o
  -5   1   6      616.80      628.60      5.82 o
  -4   1   6      928.71      924.40      7.68 o
  -3   1   6     2660.35     2672.26     20.68 o
  -2   1   6     1584.69     1683.50     12.24 o
  -1   1   6     1533.77     1556.02     10.93 o
   0   1   6     4216.54     4308.97     31.63 o
   1   1   6     3179.42     3254.65     24.02 o
   2   1   6     1460.39     1511.10     11.91 o
   3   1   6        3.90        3.28      0.47 o
   4   1   6      102.31      104.82      1.66 o
   5   1   6        1.60        6.70      0.80 o
   6   1   6        0.15        0.31      0.75 o
   7   1   6        3.48        3.97      0.94 o
   8   1   6        0.09       -1.25      1.25 o
   9   1   6       19.25       22.36      2.26 o
  10   1   6        1.23        2.66      2.58 o
  11   1   6       11.97        9.88      4.52 o
 -12   2   6        1.40        2.90      3.37 o
 -11   2   6        5.57        2.89      1.77 o
 -10   2   6      190.40      182.74      5.33 o
  -9   2   6      134.71      125.07      3.61 o
  -8   2   6      167.36      144.81      3.25 o
  -7   2   6      198.12      184.66      2.81 o
  -6   2   6        3.35        2.54      0.69 o
  -5   2   6      487.22      500.54      4.98 o
  -4   2   6      320.03      377.20      3.51 o
  -3   2   6      452.35      505.35      4.19 o
  -2   2   6       99.42       99.59      1.40 o
  -1   2   6     1876.61     2046.05     16.55 o
   0   2   6       64.07       58.38      0.80 o
   1   2   6     5516.62     6017.19     45.71 o
   2   2   6       17.14       22.81      0.83 o
   3   2   6       14.51       22.36      0.75 o
   4   2   6     1258.04     1320.80     12.04 o
   5   2   6        3.60        2.34      0.71 o
   6   2   6       68.17       69.49      1.79 o
   7   2   6       16.65       18.26      1.50 o
   8   2   6       74.77       78.37      2.76 o
   9   2   6       80.65       76.69      3.30 o
  10   2   6       67.98       65.21      3.30 o
  11   2   6        0.31       -0.67      3.53 o
 -12   3   6       33.55       37.80      7.06 o
 -11   3   6       34.36       31.12      3.40 o
 -10   3   6      245.51      267.72      7.10 o
  -9   3   6      138.23      128.35      4.56 o
  -8   3   6       14.69       17.41      2.11 o
  -7   3   6       62.11       61.16      2.30 o
  -6   3   6      272.51      267.77      3.72 o
  -5   3   6     1236.85     1261.34     12.53 o
  -4   3   6     1262.16     1202.47     12.51 o
  -3   3   6      165.44      149.50      1.82 o
  -2   3   6       40.54       50.01      0.84 o
  -1   3   6      194.65      169.66      1.74 o
   0   3   6     2141.31     2158.62     20.05 o
   1   3   6     2081.62     2144.73     18.91 o
   2   3   6       39.42       47.45      1.07 o
   3   3   6     2278.03     2432.36     21.62 o
   4   3   6        2.84        4.15      0.53 o
   5   3   6      116.35      115.03      2.04 o
   6   3   6       49.00       49.26      1.71 o
   7   3   6       10.72        8.54      1.13 o
   8   3   6       33.57       36.31      1.73 o
   9   3   6       14.44        9.62      2.34 o
  10   3   6       91.90       87.57      3.57 o
  11   3   6        0.27        7.14      4.92 o
 -12   4   6        0.19        3.01      4.13 o
 -11   4   6        0.60       -2.81      3.07 o
 -10   4   6       30.13       19.83      6.86 o
  -9   4   6        4.18        0.80      1.82 o
  -8   4   6       71.99       74.61      3.40 o
  -7   4   6      205.22      202.37      5.21 o
  -6   4   6      855.20      807.19     14.50 o
  -5   4   6      139.21      143.23      2.48 o
  -4   4   6        0.29        1.46      0.47 o
  -3   4   6       10.69        4.92      0.52 o
  -2   4   6       79.88       79.63      1.35 o
  -1   4   6      103.04      108.60      1.47 o
   0   4   6      640.87      651.48      6.79 o
   1   4   6      669.23      638.50      6.73 o
   2   4   6      574.15      616.51      6.55 o
   3   4   6       17.52       13.60      1.30 o
   4   4   6      544.56      518.59      6.95 o
   5   4   6      152.32      156.85      2.91 o
   6   4   6      264.08      235.43      5.42 o
   7   4   6       50.64       50.57      3.59 o
   8   4   6       74.22       93.52      6.13 o
   9   4   6       20.11       13.64      3.24 o
  10   4   6        0.13        6.08      3.27 o
 -11   5   6        5.49       10.26      6.76 o
 -10   5   6       10.12       11.47      2.74 o
  -9   5   6        1.39       -0.09      2.77 o
  -8   5   6        1.27        0.68      5.59 o
  -7   5   6        2.04        1.00      2.34 o
  -6   5   6        0.01       -1.11      1.11 o
  -5   5   6      135.15      124.04      2.39 o
  -4   5   6      118.82      127.25      2.13 o
  -3   5   6      517.89      521.43      6.80 o
  -2   5   6      667.69      710.36     12.81 o
  -1   5   6      113.90      113.63      2.27 o
   0   5   6      108.91      135.78      2.04 o
   1   5   6      131.53      137.82      2.23 o
   2   5   6        5.05        6.54      0.79 o
   3   5   6      172.75      152.99      2.94 o
   4   5   6       25.83       22.52      1.39 o
   5   5   6        7.62        8.24      1.29 o
   6   5   6       49.78       52.55      2.92 o
   7   5   6       13.28       17.61      2.85 o
   8   5   6       13.69       13.56      3.95 o
   9   5   6        2.48       -0.38      4.80 o
  10   5   6        0.55       -4.05      4.05 o
  11   5   6        9.75        9.92      6.03 o
 -11   6   6        7.71       15.59      3.93 o
 -10   6   6        0.06       -1.57      2.81 o
  -9   6   6       11.64        9.83      2.41 o
  -8   6   6        1.46        0.52      3.39 o
  -7   6   6        5.82        7.94      1.83 o
  -6   6   6       14.65       11.80      1.63 o
  -5   6   6      122.06      117.92      2.82 o
  -4   6   6       72.35       63.23      1.55 o
  -3   6   6      165.82      159.84      3.03 o
  -2   6   6      278.63      300.48      4.61 o
  -1   6   6      146.63      132.85      2.35 o
   0   6   6      303.57      291.61      4.06 o
   1   6   6     1111.09     1083.53     14.10 o
   2   6   6      202.39      188.25      3.37 o
   3   6   6       25.22       29.98      1.42 o
   4   6   6        4.63        2.57      1.27 o
   5   6   6       28.72       25.32      2.29 o
   6   6   6       99.34       94.08      3.56 o
   7   6   6       46.40       53.46      3.84 o
   8   6   6       71.64       73.84      4.98 o
   9   6   6       15.00       14.52      5.39 o
  10   6   6       32.81       46.97      7.81 o
 -10   7   6        0.29       -2.76      2.95 o
  -9   7   6       13.74       14.68      3.35 o
  -8   7   6       14.39       13.82      2.23 o
  -7   7   6        5.31        7.14      1.70 o
  -6   7   6      235.94      236.82      4.79 o
  -5   7   6      225.57      209.84      6.64 o
  -4   7   6        9.11        7.22      1.28 o
  -3   7   6     1229.37     1191.52     20.10 o
  -2   7   6        1.82        4.04      1.01 o
  -1   7   6       60.24       51.22      1.72 o
   0   7   6        3.98        7.17      0.92 o
   1   7   6      157.04      147.31      3.45 o
   2   7   6      175.42      196.56      4.12 o
   3   7   6       22.72       23.97      1.76 o
   4   7   6       45.74       24.99      4.09 o
   5   7   6       35.23       30.66      4.48 o
   6   7   6       27.74       26.22      2.07 o
   7   7   6       29.53       25.37      2.07 o
   8   7   6       12.80       12.93      2.69 o
   9   7   6        1.03       -4.09      4.09 o
  10   7   6        3.38        3.73      5.59 o
 -10   8   6        7.81        6.98      3.42 o
  -9   8   6        1.92        5.45      3.31 o
  -8   8   6        1.14        1.39      2.20 o
  -7   8   6       13.92       14.42      2.61 o
  -6   8   6        8.42        9.28      4.44 o
  -5   8   6       59.52       61.49      3.65 o
  -4   8   6       10.97       14.16      2.87 o
  -3   8   6       30.21       28.68      3.97 o
  -2   8   6      191.74      171.15      4.62 o
  -1   8   6        5.27        1.31      1.07 o
   0   8   6       14.19       14.58      2.41 o
   1   8   6       94.24      100.51      3.25 o
   2   8   6       17.98       16.53      3.23 o
   3   8   6        5.75        4.28      2.38 o
   4   8   6        0.99       -2.42      2.70 o
   5   8   6        5.49        3.33      3.45 o
   6   8   6        4.79        9.28      4.05 o
   7   8   6       11.36       16.50      5.16 o
   8   8   6       10.95       13.72      5.59 o
   9   8   6       11.67       13.88      6.11 o
  -9   9   6       22.04       26.11      7.26 o
  -8   9   6       36.03       35.83      3.78 o
  -7   9   6       66.75       63.58      4.22 o
  -6   9   6       26.46       25.96      2.52 o
  -5   9   6        1.13        7.26      3.73 o
  -4   9   6        4.14        4.05      3.25 o
  -3   9   6       53.29       54.58      5.55 o
  -2   9   6        7.79        6.19      3.17 o
  -1   9   6      170.84      177.12      4.24 o
   0   9   6       37.87       38.53      2.56 o
   1   9   6       77.65       72.71      4.76 o
   2   9   6       17.41       24.20      2.35 o
   3   9   6        7.42        5.16      1.90 o
   4   9   6        8.98        9.68      3.81 o
   5   9   6        0.26       -3.09      3.13 o
   6   9   6        0.49        5.83      4.01 o
   7   9   6        4.44        2.78      4.28 o
   8   9   6       18.63        9.52      5.39 o
  -7  10   6        1.20       -2.68      2.68 o
  -6  10   6        1.82        4.80      4.28 o
  -5  10   6        0.01        5.08      4.13 o
  -4  10   6        0.00        6.27      3.77 o
  -3  10   6        8.77       15.63      3.89 o
  -2  10   6        3.25        7.81      3.21 o
  -1  10   6       54.52       49.81      2.72 o
   0  10   6        0.00       -0.54      1.44 o
   1  10   6       12.57       13.92      2.08 o
   2  10   6        1.09       -0.49      1.69 o
   3  10   6       44.77       57.12      5.87 o
   4  10   6       58.84       56.61      6.39 o
   5  10   6        1.85       -1.43      3.33 o
   6  10   6       11.38       19.75      5.28 o
   7  10   6       11.57       10.63      5.28 o
  -6  11   6        2.06       -2.18      4.48 o
  -5  11   6       14.88       21.94      5.35 o
  -4  11   6       11.88        8.09      4.32 o
  -3  11   6        9.58        8.65      3.85 o
  -2  11   6        4.11        5.04      3.37 o
  -1  11   6       10.76       12.26      3.41 o
   0  11   6       14.53       13.96      2.01 o
   1  11   6        2.45        2.26      1.86 o
   2  11   6        0.65        4.46      1.88 o
   3  11   6       17.42       17.02      4.28 o
   4  11   6        6.02       10.51      4.32 o
   5  11   6        6.37       18.13      5.00 o
  -4  12   6        2.25        0.12      4.13 o
  -3  12   6        3.00        1.71      3.61 o
  -2  12   6        1.51        1.98      3.41 o
  -1  12   6        0.20        0.63      2.82 o
   0  12   6        0.10       -0.28      1.65 o
   1  12   6        0.66       -1.72      1.72 o
   2  12   6        3.11        3.73      3.53 o
   3  12   6        6.66        4.84      4.16 o
 -12   1   7        2.27        5.49      3.67 o
 -11   1   7       73.15       78.32      3.74 o
 -10   1   7       50.65       49.32      2.91 o
  -9   1   7      202.44      191.04      4.61 o
  -8   1   7       83.39       79.71      2.40 o
  -7   1   7      957.94      942.04      9.57 o
  -6   1   7      228.87      245.22      3.07 o
  -5   1   7      124.32      120.38      1.74 o
  -4   1   7      217.86      279.91      2.85 o
  -3   1   7      130.99       82.14      1.20 o
  -2   1   7      227.28      226.74      2.08 o
  -1   1   7      393.36      447.81      3.47 o
   0   1   7     1579.98     1540.52     11.63 o
   1   1   7     2145.03     2218.56     16.56 o
   2   1   7      167.43      163.47      2.11 o
   3   1   7       89.34       92.75      1.48 o
   4   1   7      628.70      661.06      6.34 o
   5   1   7      336.20      357.72      4.17 o
   6   1   7        9.96       11.11      0.98 o
   7   1   7        1.58       -0.72      0.83 o
   8   1   7       99.16      100.63      4.75 o
   9   1   7       24.26       28.19      2.46 o
  10   1   7       11.59       18.70      3.21 o
  11   1   7       18.30       20.07      5.20 o
 -12   2   7        1.55        2.82      3.43 o
 -11   2   7        0.41        1.03      1.55 o
 -10   2   7       74.68       71.73      4.50 o
  -9   2   7        0.10       -1.13      1.13 o
  -8   2   7       53.28       46.83      1.98 o
  -7   2   7      317.50      288.99      3.75 o
  -6   2   7       11.70        9.25      0.77 o
  -5   2   7       26.20       26.83      0.99 o
  -4   2   7      211.10      212.19      2.28 o
  -3   2   7      395.70      460.32      4.04 o
  -2   2   7     2785.17     2854.11     22.00 o
  -1   2   7       32.32       26.73      0.58 o
   0   2   7      827.70      807.82      6.30 o
   1   2   7     5478.86     5355.07     40.76 o
   2   2   7      609.24      539.43      4.66 o
   3   2   7        0.19        1.83      0.49 o
   4   2   7      683.92      679.18      6.47 o
   5   2   7      705.52      782.68      8.46 o
   6   2   7      145.01      140.93      2.49 o
   7   2   7      115.54      102.00      2.51 o
   8   2   7       39.13       39.63      2.09 o
   9   2   7        0.02        0.79      2.47 o
  10   2   7        0.55        1.76      2.18 o
  11   2   7        2.62       10.35      4.64 o
 -12   3   7       11.19       12.93      5.43 o
 -11   3   7        0.08       -1.76      2.10 o
 -10   3   7        7.08        5.33      1.98 o
  -9   3   7       55.11       50.91      3.09 o
  -8   3   7       26.89       19.03      2.18 o
  -7   3   7       20.96       22.28      1.62 o
  -6   3   7        3.55        1.34      0.75 o
  -5   3   7      180.12      197.46      2.74 o
  -4   3   7      502.42      493.50      5.75 o
  -3   3   7        1.01        4.64      0.42 o
  -2   3   7     1034.02     1085.56      9.06 o
  -1   3   7      485.51      432.37      4.06 o
   0   3   7        0.43        0.98      0.32 o
   1   3   7      954.87     1073.38      8.56 o
   2   3   7       17.44       13.46      0.51 o
   3   3   7      593.87      580.27      5.46 o
   4   3   7       42.03       36.35      1.02 o
   5   3   7      101.98       94.59      1.79 o
   6   3   7        1.69        0.67      0.72 o
   7   3   7       47.38       45.97      2.50 o
   8   3   7       22.72       17.80      1.40 o
   9   3   7       44.45       42.58      2.45 o
  10   3   7        5.34        5.63      2.18 o
 -12   4   7        7.16        7.70      4.68 o
 -11   4   7        0.34       -0.58      3.11 o
 -10   4   7        1.91       -1.18      2.24 o
  -9   4   7        2.41        2.26      1.61 o
  -8   4   7       30.84       35.45      2.28 o
  -7   4   7       34.32       26.24      2.08 o
  -6   4   7       36.83       38.78      1.54 o
  -5   4   7       94.79       92.87      1.99 o
  -4   4   7      162.41      181.88      2.40 o
  -3   4   7      240.20      259.53      2.92 o
  -2   4   7        7.85        5.95      0.50 o
  -1   4   7      132.74      143.38      1.75 o
   0   4   7     1102.12     1198.16     12.13 o
   1   4   7        0.25        0.91      0.39 o
   2   4   7        3.07        5.98      0.59 o
   3   4   7      851.21      812.94      9.31 o
   4   4   7       18.28       12.44      0.98 o
   5   4   7      200.20      193.49      3.37 o
   6   4   7        7.19        3.62      1.58 o
   7   4   7       27.85       21.16      2.54 o
   8   4   7      117.64      113.68     10.75 o
   9   4   7        0.01       -2.97      3.67 o
  10   4   7        0.44       -2.95      2.95 o
 -11   5   7       59.94       52.56      5.43 o
 -10   5   7        8.96       11.95      2.81 o
  -9   5   7      161.02      166.73      6.18 o
  -8   5   7       49.35       46.65      3.23 o
  -7   5   7       28.06       26.36      2.14 o
  -6   5   7      424.88      385.48      6.11 o
  -5   5   7      443.98      417.03      5.49 o
  -4   5   7       24.75       27.22      1.07 o
  -3   5   7       48.76       44.63      1.12 o
  -2   5   7      225.04      233.96      3.19 o
  -1   5   7       43.80       46.99      1.25 o
   0   5   7      230.44      244.67      5.05 o
   1   5   7       69.83       79.07      1.69 o
   2   5   7       28.76       40.12      1.27 o
   3   5   7      208.56      233.76      4.84 o
   4   5   7       38.01       31.51      1.23 o
   5   5   7      110.33       90.22      3.09 o
   6   5   7       33.95       31.39      4.79 o
   7   5   7       58.52       60.48      4.24 o
   8   5   7       89.24       93.33      5.41 o
   9   5   7        1.85       -2.35      2.53 o
  10   5   7       12.76       21.26      6.03 o
  11   5   7        0.02       -0.75      5.67 o
 -11   6   7        0.65        4.60      3.14 o
 -10   6   7       64.77       69.45      5.65 o
  -9   6   7        1.63        3.30      2.29 o
  -8   6   7        0.07       -1.67      1.67 o
  -7   6   7        4.03        5.89      1.79 o
  -6   6   7      435.37      412.46      9.69 o
  -5   6   7      223.01      208.84      3.98 o
  -4   6   7       51.63       46.20      1.37 o
  -3   6   7      450.75      420.24      6.36 o
  -2   6   7        0.65        1.77      0.67 o
  -1   6   7      781.14      763.69     10.25 o
   0   6   7       64.81       73.46      1.75 o
   1   6   7        3.95        8.86      0.89 o
   2   6   7       29.38       41.47      1.78 o
   3   6   7       65.93       56.70      1.97 o
   4   6   7       19.03       17.99      3.87 o
   5   6   7       14.64        8.35      1.49 o
   6   6   7        0.00        1.94      1.46 o
   7   6   7        2.22       -1.71      2.03 o
   8   6   7       66.73       65.78      4.78 o
   9   6   7        1.91        0.52      4.48 o
  10   6   7        0.09        4.16      5.28 o
 -10   7   7        4.51       -3.45      3.45 o
  -9   7   7        4.45        2.27      2.72 o
  -8   7   7       49.29       53.80      4.05 o
  -7   7   7        4.79        4.21      1.65 o
  -6   7   7        0.79        0.65      1.24 o
  -5   7   7       85.04       84.72      4.21 o
  -4   7   7      164.58      171.94      5.68 o
  -3   7   7       80.92       84.38      4.79 o
  -2   7   7      446.51      479.61      8.34 o
  -1   7   7        0.09       -0.30      1.17 o
   0   7   7       36.76       24.53      1.32 o
   1   7   7      265.94      264.12      4.52 o
   2   7   7        6.99        2.61      1.28 o
   3   7   7       17.28       13.07      2.06 o
   4   7   7        0.07        0.54      2.42 o
   5   7   7       16.76       15.03      3.97 o
   6   7   7      104.02      104.80      4.03 o
   7   7   7        0.22       -0.62      1.80 o
   8   7   7        0.00        3.05      4.28 o
   9   7   7       10.14       23.13      6.51 o
  10   7   7        2.15       -2.42      4.72 o
 -10   8   7        0.43        5.67      4.36 o
  -9   8   7        0.18        1.85      2.92 o
  -8   8   7       37.31       32.58      6.29 o
  -7   8   7        1.21        3.26      2.19 o
  -6   8   7       56.60       64.40      4.66 o
  -5   8   7        3.56        4.52      1.71 o
  -4   8   7      273.80      279.36     12.16 o
  -3   8   7        0.54        1.03      1.00 o
  -2   8   7      413.74      422.27     13.08 o
  -1   8   7       37.48       38.14      1.96 o
   0   8   7      192.91      161.99      4.99 o
   1   8   7      245.38      257.39      7.18 o
   2   8   7      227.88      205.01      6.32 o
   3   8   7        1.64       -0.35      1.62 o
   4   8   7       89.47       94.46      7.10 o
   5   8   7        5.35       -0.12      3.05 o
   6   8   7       58.41       60.46      6.66 o
   7   8   7        8.05        8.92      4.32 o
   8   8   7        1.33        2.94      4.56 o
   9   8   7       19.41       13.21      5.99 o
  -9   9   7       19.22       30.09      6.23 o
  -8   9   7       12.88       17.09      7.95 o
  -7   9   7        5.98        3.44      2.30 o
  -6   9   7       14.48       16.39      3.15 o
  -5   9   7        0.48       -0.12      1.44 o
  -4   9   7        0.10        3.05      3.33 o
  -3   9   7       91.72      102.27      7.38 o
  -2   9   7        2.30        1.89      0.98 o
  -1   9   7       40.07       45.68      6.92 o
   0   9   7       70.19       67.94      7.32 o
   1   9   7        0.32        0.16      1.63 o
   2   9   7        6.80        1.52      1.96 o
   3   9   7       11.05       13.59      2.27 o
   4   9   7       82.37       79.98      6.66 o
   5   9   7        4.78        6.78      3.65 o
   6   9   7       62.80       63.19      7.10 o
   7   9   7        3.36       12.22      5.08 o
   8   9   7        2.42        2.14      4.32 o
  -7  10   7        0.37       -1.30      1.98 o
  -6  10   7        1.62        3.93      4.28 o
  -5  10   7       31.20       29.51      5.59 o
  -4  10   7        3.68        2.66      3.69 o
  -3  10   7        3.04       -1.27      3.13 o
  -2  10   7        2.93        7.50      3.41 o
  -1  10   7       18.90       19.37      2.08 o
   0  10   7       28.35       32.74      2.57 o
   1  10   7        6.08        7.92      2.05 o
   2  10   7       11.05       13.49      2.46 o
   3  10   7       62.69       61.35      3.84 o
   4  10   7       56.05       61.96      6.39 o
   5  10   7        1.27       -0.24      3.49 o
   6  10   7        1.82        0.87      4.01 o
   7  10   7        0.51        4.01      4.52 o
  -6  11   7        0.00        1.15      5.08 o
  -5  11   7        0.56        4.92      3.97 o
  -4  11   7        0.35       -0.32      3.81 o
  -3  11   7        0.30       -1.35      3.29 o
  -2  11   7        7.86       19.12      4.05 o
  -1  11   7       31.25       29.55      4.17 o
   0  11   7       18.40       26.07      2.49 o
   1  11   7        0.80        0.46      2.28 o
   2  11   7        2.14       -0.50      1.81 o
   3  11   7       65.29       73.82      6.94 o
   4  11   7       26.52       24.87      5.24 o
   5  11   7        2.33        5.04      4.40 o
  -3  12   7        5.27        5.47      4.24 o
  -2  12   7        0.01       -0.56      3.49 o
  -1  12   7       21.05       26.66      4.36 o
   0  12   7       10.19       14.88      2.23 o
   1  12   7        0.11        0.55      1.97 o
   2  12   7        5.19       10.75      3.73 o
   3  12   7        6.97       12.65      4.36 o
 -12   0   8       29.82       37.17      7.22 o
 -11   0   8       36.37       46.59      4.41 o
 -10   0   8       11.08       11.27      2.74 o
  -9   0   8       17.66        7.20      3.31 o
  -8   0   8       21.01       22.14      1.94 o
  -7   0   8      543.22      505.82      8.53 o
  -6   0   8       77.27       75.03      2.40 o
  -5   0   8      784.37      816.16     11.43 o
  -4   0   8     4444.52     4731.47     58.62 o
  -3   0   8      215.77      301.10      4.83 o
  -2   0   8      629.39      607.41      7.06 o
  -1   0   8     5393.41     5132.32     49.84 o
   0   0   8      858.61      774.69      8.13 o
   1   0   8        4.04        3.30      0.49 o
   2   0   8       12.88        9.05      0.86 o
   3   0   8      856.22      934.39     12.60 o
   4   0   8      942.03      981.08     13.38 o
   5   0   8      298.30      405.30      6.56 o
   6   0   8      667.45      690.89     14.57 o
   7   0   8      192.27      195.88      5.05 o
   8   0   8       48.55       39.23      2.99 o
   9   0   8        4.90        2.42      3.21 o
  10   0   8      164.14      151.00      9.64 o
 -12   1   8       17.23       28.03      8.33 o
 -11   1   8       51.63       49.65      3.83 o
 -10   1   8       21.52       17.21      2.16 o
  -9   1   8      176.56      170.63      4.04 o
  -8   1   8      180.62      166.64      3.18 o
  -7   1   8       97.68       95.21      2.02 o
  -6   1   8       99.85      101.64      1.83 o
  -5   1   8      288.49      294.91      3.11 o
  -4   1   8      363.92      376.90      3.61 o
  -3   1   8       44.18       61.76      1.06 o
  -2   1   8     2345.79     2387.17     17.86 o
  -1   1   8      740.60      779.36      5.96 o
   0   1   8     1365.00     1346.75     10.67 o
   1   1   8        0.43       -0.15      0.37 o
   2   1   8      104.85       96.34      1.41 o
   3   1   8      129.03      144.33      1.97 o
   4   1   8      195.98      196.05      2.66 o
   5   1   8      344.91      353.50      4.19 o
   6   1   8       22.64       30.28      1.30 o
   7   1   8        1.56        0.76      1.01 o
   8   1   8        8.42       11.98      1.90 o
   9   1   8        6.55        5.95      3.13 o
  10   1   8       88.77       98.97      5.73 o
 -12   2   8       35.04       28.24      4.82 o
 -11   2   8        9.84        6.47      1.78 o
 -10   2   8        0.90       -1.45      1.45 o
  -9   2   8       47.42       44.78      1.90 o
  -8   2   8       40.61       42.97      1.78 o
  -7   2   8      428.61      424.29      4.74 o
  -6   2   8       58.48       70.95      1.48 o
  -5   2   8       52.46       52.78      1.19 o
  -4   2   8      355.46      341.73      3.31 o
  -3   2   8      302.61      330.39      3.10 o
  -2   2   8      868.97      965.10      7.83 o
  -1   2   8      443.39      509.18      4.19 o
   0   2   8       23.14       19.52      0.55 o
   1   2   8        4.34        3.45      0.48 o
   2   2   8      135.89      162.34      1.95 o
   3   2   8     3014.44     3088.90     27.32 o
   4   2   8      220.18      236.81      2.87 o
   5   2   8      154.32      147.77      2.45 o
   6   2   8       15.71       12.97      0.94 o
   7   2   8        1.74        2.71      1.11 o
   8   2   8       95.77       89.64      3.45 o
   9   2   8        0.41       -1.48      1.48 o
  10   2   8        5.28        4.02      2.27 o
  11   2   8       20.06       17.81      5.12 o
 -12   3   8       37.20       32.17      6.98 o
 -11   3   8       12.06       13.53      2.97 o
 -10   3   8       93.19       87.23      3.70 o
  -9   3   8       13.66       19.23      2.11 o
  -8   3   8      343.80      338.52      6.66 o
  -7   3   8        0.72       -0.91      0.99 o
  -6   3   8      251.78      247.41      3.50 o
  -5   3   8        9.84       13.90      0.85 o
  -4   3   8       98.35      114.82      1.94 o
  -3   3   8       15.33       15.76      0.87 o
  -2   3   8      316.77      287.97      3.01 o
  -1   3   8       72.02       73.48      1.16 o
   0   3   8       20.00       20.26      0.56 o
   1   3   8      823.47      962.32      7.78 o
   2   3   8       15.14       11.62      0.57 o
   3   3   8      670.72      665.31      5.99 o
   4   3   8      306.24      307.64      3.55 o
   5   3   8        0.16       -0.30      0.54 o
   6   3   8      148.90      143.98      2.53 o
   7   3   8      150.74      151.03      3.44 o
   8   3   8       47.93       48.60      2.48 o
   9   3   8        0.27       -0.97      1.07 o
  10   3   8        8.35        9.71      1.59 o
 -12   4   8        4.44       11.86      5.08 o
 -11   4   8        3.58        6.10      2.67 o
 -10   4   8       60.21       72.78      4.41 o
  -9   4   8        7.93        8.23      1.83 o
  -8   4   8       94.53       90.80      3.37 o
  -7   4   8        9.95        7.80      1.42 o
  -6   4   8      324.97      283.22      4.49 o
  -5   4   8     1008.97      970.13     10.57 o
  -4   4   8      281.76      280.22      3.48 o
  -3   4   8       12.38       22.08      0.76 o
  -2   4   8     1145.49     1115.29      9.78 o
  -1   4   8     1135.28     1255.90     11.40 o
   0   4   8        3.62        4.22      0.63 o
   1   4   8       74.99       72.92      1.73 o
   2   4   8      242.14      234.73      3.06 o
   3   4   8     1185.84     1164.60     11.85 o
   4   4   8        6.18        4.75      0.80 o
   5   4   8      483.31      471.92      6.34 o
   6   4   8      102.58      105.86      3.64 o
   7   4   8       11.89       11.37      2.24 o
   8   4   8       66.98       73.68      7.78 o
   9   4   8       13.87        9.16      7.16 o
  10   4   8       31.76       30.59      4.38 o
 -11   5   8        0.47        4.08      3.26 o
 -10   5   8        6.59        5.44      3.39 o
  -9   5   8       39.47       44.69      3.54 o
  -8   5   8       34.53       33.07      2.95 o
  -7   5   8       53.56       54.23      2.77 o
  -6   5   8       88.68       87.66      2.70 o
  -5   5   8        2.37        2.38      0.85 o
  -4   5   8      916.90      902.58      9.73 o
  -3   5   8      184.30      172.26      2.47 o
  -2   5   8      382.44      387.89      4.90 o
  -1   5   8        4.97        2.36      0.56 o
   0   5   8        0.73        2.99      0.64 o
   1   5   8       19.94       25.52      1.07 o
   2   5   8        1.75        2.14      0.66 o
   3   5   8       31.05       26.97      1.03 o
   4   5   8      433.21      404.32      5.84 o
   5   5   8      280.17      268.74      5.77 o
   6   5   8       23.81       18.20      2.16 o
   7   5   8        0.32       -0.38      2.23 o
   8   5   8        0.20        0.28      2.44 o
   9   5   8        0.89       -1.35      2.48 o
  10   5   8        5.27       20.31      6.31 o
  11   5   8       13.98       23.64      7.10 o
 -11   6   8        1.74        4.04      4.80 o
 -10   6   8        0.39        6.60      6.90 o
  -9   6   8       67.28       78.68      4.32 o
  -8   6   8        0.11       -0.62      1.76 o
  -7   6   8      106.83      114.43      4.34 o
  -6   6   8       71.82       76.73      2.97 o
  -5   6   8      143.34      141.77      3.56 o
  -4   6   8       53.53       49.18      1.70 o
  -3   6   8     1055.47     1046.71     14.06 o
  -2   6   8       25.03       23.63      1.14 o
  -1   6   8     1263.18     1266.58     16.45 o
   0   6   8       70.69       71.31      1.62 o
   1   6   8       91.19       90.01      2.11 o
   2   6   8      222.53      225.28      4.78 o
   3   6   8       39.59       34.58      1.63 o
   4   6   8        8.97        3.81      1.02 o
   5   6   8      380.92      381.47     11.37 o
   6   6   8       96.42       95.92      3.64 o
   7   6   8        2.68        3.98      2.30 o
   8   6   8       30.39       33.49      3.77 o
   9   6   8        0.44       -3.89      3.89 o
  10   6   8        2.62        4.44      5.32 o
 -10   7   8       33.33       40.99      4.73 o
  -9   7   8        4.56       -1.09      2.60 o
  -8   7   8       24.75       26.99      2.61 o
  -7   7   8       31.11       33.51      2.54 o
  -6   7   8       10.07       11.47      1.40 o
  -5   7   8      286.69      261.63      7.86 o
  -4   7   8        1.20        2.46      1.72 o
  -3   7   8      180.35      187.59      7.32 o
  -2   7   8       10.79       12.74      2.63 o
  -1   7   8       33.42       22.92      1.46 o
   0   7   8      175.52      154.57      4.68 o
   1   7   8        7.01        5.71      1.11 o
   2   7   8        2.33        1.53      1.23 o
   3   7   8      102.28       98.66      6.09 o
   4   7   8       34.24       36.50      3.03 o
   5   7   8       35.27       29.00      4.56 o
   6   7   8        1.90        2.46      1.07 o
   7   7   8        8.88        3.96      2.00 o
   8   7   8        3.57        9.60      4.88 o
   9   7   8       13.28       17.49      6.23 o
  -9   8   8        0.07        2.45      3.49 o
  -8   8   8       11.70       12.97      3.39 o
  -7   8   8        0.41        2.62      2.25 o
  -6   8   8        0.82        3.08      2.56 o
  -5   8   8       29.88       29.71      2.61 o
  -4   8   8       14.66       10.33      1.86 o
  -3   8   8        1.77        3.57      1.22 o
  -2   8   8      182.54      182.29      4.45 o
  -1   8   8      147.25      155.85      4.42 o
   0   8   8      115.02      106.39      5.93 o
   1   8   8       41.96       41.56      2.86 o
   2   8   8        7.51        7.88      1.94 o
   3   8   8        1.62        2.74      1.81 o
   4   8   8       64.38       52.95      3.54 o
   5   8   8        5.32        6.74      3.61 o
   6   8   8        3.03        6.31      4.01 o
   7   8   8        0.18       -1.90      3.53 o
   8   8   8       10.14       13.72      5.51 o
   9   8   8       21.90       23.52      6.55 o
  -9   9   8       18.71       24.32      4.64 o
  -8   9   8        5.25        3.16      4.18 o
  -7   9   8        7.82        8.70      2.55 o
  -6   9   8        7.01        4.83      2.07 o
  -5   9   8        0.62        0.11      1.51 o
  -4   9   8        0.08        0.00      1.61 o
  -3   9   8       53.50       56.13      2.79 o
  -2   9   8        0.01        0.35      1.43 o
  -1   9   8       38.79       41.17      3.43 o
   0   9   8        4.65        8.81      1.95 o
   1   9   8        4.05        3.62      2.00 o
   2   9   8       16.96       12.87      2.52 o
   3   9   8        0.14       -0.70      1.87 o
   4   9   8       10.11       11.78      3.93 o
   5   9   8        1.50        1.03      3.73 o
   6   9   8       23.06       25.35      5.24 o
   7   9   8        6.59        7.50      4.80 o
   8   9   8        4.89        1.63      4.76 o
  -7  10   8        0.45        0.03      2.70 o
  -6  10   8        7.00        9.40      4.68 o
  -5  10   8        0.10        4.60      3.81 o
  -4  10   8       38.15       49.82      6.07 o
  -3  10   8        0.10        4.60      3.49 o
  -2  10   8        6.59       17.93      3.89 o
  -1  10   8       43.53       44.71      2.93 o
   0  10   8       29.82       34.62      2.73 o
   1  10   8       23.61       31.72      2.76 o
   2  10   8       65.23       86.38      4.41 o
   3  10   8        0.05        0.87      2.84 o
   4  10   8       30.58       32.65      5.20 o
   5  10   8        8.83        9.92      4.44 o
   6  10   8        0.48        1.07      4.01 o
   7  10   8        0.53       -2.94      4.16 o
  -6  11   8        5.34        4.52      5.35 o
  -5  11   8        0.18        2.46      4.20 o
  -4  11   8        3.75        6.58      4.20 o
  -3  11   8        1.74        1.82      3.53 o
  -2  11   8        2.14       -1.27      2.97 o
  -1  11   8        0.25        1.81      1.55 o
   0  11   8       10.19        6.76      2.00 o
   1  11   8        1.21        2.69      1.95 o
   2  11   8        1.38        2.28      1.98 o
   3  11   8        2.74        3.77      3.77 o
   4  11   8        0.97        0.95      3.73 o
   5  11   8        2.50        4.92      4.24 o
  -3  12   8        6.63        6.23      4.05 o
  -2  12   8        0.04       -3.13      3.25 o
  -1  12   8        7.12        8.05      3.65 o
   0  12   8        0.22        0.66      1.91 o
   1  12   8       26.52       32.92      5.81 o
   2  12   8        0.10        3.11      2.10 o
 -12   1   9       12.28        6.22      5.55 o
 -11   1   9      150.07      148.15      5.03 o
 -10   1   9       60.13       48.33      3.66 o
  -9   1   9      155.25      150.13      3.80 o
  -8   1   9      111.87      105.34      2.63 o
  -7   1   9        9.00       10.44      0.97 o
  -6   1   9       58.74       65.42      1.80 o
  -5   1   9       20.04       29.50      0.90 o
  -4   1   9      144.88      147.97      1.88 o
  -3   1   9     1672.19     1875.88     14.82 o
  -2   1   9     3602.85     3795.87     29.15 o
  -1   1   9      151.01      160.93      1.73 o
   0   1   9     3997.13     4117.72     31.55 o
   1   1   9        8.94        9.09      0.79 o
   2   1   9        2.33        1.78      0.39 o
   3   1   9      129.26      148.41      2.08 o
   4   1   9        1.68       -0.35      0.57 o
   5   1   9        9.69        5.26      0.78 o
   6   1   9      248.38      244.60      3.66 o
   7   1   9       41.75       40.45      1.83 o
   8   1   9       16.71       17.23      2.06 o
   9   1   9       26.19       31.53      2.95 o
  10   1   9       94.73       98.50      5.56 o
 -12   2   9       68.49       62.16      7.12 o
 -11   2   9       68.81       69.20      3.32 o
 -10   2   9       74.94       75.01      3.07 o
  -9   2   9       19.94       19.78      1.49 o
  -8   2   9       14.83       11.25      1.21 o
  -7   2   9      375.64      350.43      4.15 o
  -6   2   9      886.92      902.64      8.65 o
  -5   2   9      366.23      367.32      3.75 o
  -4   2   9      137.61      116.42      1.66 o
  -3   2   9      703.35      697.87      5.94 o
  -2   2   9      116.07      140.87      1.65 o
  -1   2   9        0.83        1.82      0.34 o
   0   2   9     3866.95     4032.72     29.76 o
   1   2   9     3792.75     4036.14     29.84 o
   2   2   9      210.73      219.88      2.47 o
   3   2   9      421.18      396.78      5.30 o
   4   2   9      165.12      157.28      2.33 o
   5   2   9       29.46       33.20      1.24 o
   6   2   9        0.05       -0.79      0.79 o
   7   2   9        4.00        3.36      1.30 o
   8   2   9       28.35       25.21      2.19 o
   9   2   9        4.50        6.87      1.86 o
  10   2   9        7.09        7.69      7.12 o
 -12   3   9        2.51        3.85      4.76 o
 -11   3   9        2.40        3.87      2.59 o
 -10   3   9        3.55        4.57      1.90 o
  -9   3   9        2.40        3.00      1.57 o
  -8   3   9       16.15       17.90      1.92 o
  -7   3   9        0.01        0.04      1.31 o
  -6   3   9       12.36       10.19      0.93 o
  -5   3   9      150.40      153.42      2.38 o
  -4   3   9      490.60      521.30      5.77 o
  -3   3   9      352.05      427.63      4.15 o
  -2   3   9     2739.51     2931.20     24.68 o
  -1   3   9      142.04      150.44      1.80 o
   0   3   9      261.45      220.59      2.13 o
   1   3   9     3921.45     4302.80     32.95 o
   2   3   9      678.59      695.04      5.93 o
   3   3   9      214.63      265.35      3.01 o
   4   3   9       90.46       74.93      1.48 o
   5   3   9       22.05       25.81      1.11 o
   6   3   9      134.05      131.51      3.00 o
   7   3   9       39.34       38.58      1.88 o
   8   3   9       12.61        6.68      1.25 o
   9   3   9       70.80       69.20      2.41 o
  10   3   9       35.02       32.56      1.92 o
 -12   4   9       14.35       14.00      5.12 o
 -11   4   9        0.45       -1.36      2.38 o
 -10   4   9       28.13       34.22      3.50 o
  -9   4   9        0.86        0.64      1.61 o
  -8   4   9       42.53       44.51      2.49 o
  -7   4   9       21.68       22.95      1.80 o
  -6   4   9       81.96       81.73      2.54 o
  -5   4   9        0.05        1.68      0.65 o
  -4   4   9     1222.73     1214.82     12.77 o
  -3   4   9        3.67        4.00      0.68 o
  -2   4   9      712.01      744.51      7.14 o
  -1   4   9        2.78        4.39      0.53 o
   0   4   9      553.72      549.00      6.46 o
   1   4   9       52.33       42.82      1.32 o
   2   4   9       18.50       16.04      0.80 o
   3   4   9       20.01       17.22      0.93 o
   4   4   9      210.46      212.05      3.24 o
   5   4   9        3.00        6.38      1.40 o
   6   4   9       70.17       63.52      3.52 o
   7   4   9        2.74        0.09      1.82 o
   8   4   9        0.16       -0.93      2.46 o
   9   4   9        7.33        8.07      3.13 o
  10   4   9       24.53       20.47      4.90 o
 -11   5   9       14.80       16.47      6.25 o
 -10   5   9       39.83       34.43      3.53 o
  -9   5   9        1.43        1.58      2.16 o
  -8   5   9      203.61      199.94      6.31 o
  -7   5   9        8.71        7.69      1.66 o
  -6   5   9      284.24      274.90      4.91 o
  -5   5   9        0.01        1.37      0.82 o
  -4   5   9      327.70      301.54      4.00 o
  -3   5   9      642.07      627.15      7.32 o
  -2   5   9        3.68        4.05      0.52 o
  -1   5   9      285.47      273.09      4.05 o
   0   5   9        0.21        1.34      0.60 o
   1   5   9        1.20        1.95      0.77 o
   2   5   9       61.97       49.58      1.65 o
   3   5   9        1.72        1.41      0.61 o
   4   5   9      134.90      116.68      2.67 o
   5   5   9     1083.55     1062.15     19.05 o
   6   5   9      116.65      106.63      7.18 o
   7   5   9       40.42       34.72      3.87 o
   8   5   9       43.53       49.87      7.85 o
   9   5   9        5.12        3.27      2.77 o
  10   5   9        2.96        6.62      4.96 o
 -11   6   9        2.51        6.57      3.63 o
 -10   6   9        3.44        3.33      3.15 o
  -9   6   9        9.06        5.88      2.32 o
  -8   6   9        8.62        9.27      4.17 o
  -7   6   9      102.18      103.18      4.21 o
  -6   6   9      285.99      274.87      8.27 o
  -5   6   9      186.61      169.68      4.04 o
  -4   6   9      102.38       94.90      2.31 o
  -3   6   9       50.76       53.24      1.95 o
  -2   6   9      226.67      216.63      3.66 o
  -1   6   9       48.38       36.43      1.27 o
   0   6   9      228.78      228.47      4.79 o
   1   6   9      147.49      151.45      3.16 o
   2   6   9       70.27       69.04      2.27 o
   3   6   9      244.81      216.90      6.58 o
   4   6   9       32.94       36.15      2.34 o
   5   6   9       14.64       12.33      1.64 o
   6   6   9       37.28       29.57      2.54 o
   7   6   9       26.84       23.53      3.13 o
   8   6   9        2.38        3.08      2.52 o
   9   6   9        3.22        1.43      4.52 o
  10   6   9        7.59       14.20      6.31 o
 -10   7   9        2.96        4.90      6.05 o
  -9   7   9       37.41       32.05      4.04 o
  -8   7   9        0.63       -0.55      1.75 o
  -7   7   9       85.84       95.86      3.89 o
  -6   7   9       42.48       43.64      2.74 o
  -5   7   9       62.15       64.24      3.54 o
  -4   7   9      224.39      221.78      6.81 o
  -3   7   9       10.70       12.13      1.49 o
  -2   7   9      336.08      321.60      9.63 o
  -1   7   9      386.21      364.13      7.45 o
   0   7   9      200.01      171.89      4.49 o
   1   7   9        2.30        1.03      1.60 o
   2   7   9       14.90        9.36      3.57 o
   3   7   9        2.26        1.09      1.88 o
   4   7   9       44.07       40.71      3.28 o
   5   7   9       40.85       40.66      5.20 o
   6   7   9       16.31       15.34      2.22 o
   7   7   9        4.13        1.21      1.68 o
   8   7   9       39.91       43.71      7.10 o
   9   7   9       21.92       12.02      5.59 o
  -9   8   9       11.98       17.08      3.66 o
  -8   8   9       19.54       20.22      3.33 o
  -7   8   9       20.42       25.33      5.61 o
  -6   8   9       60.34       61.33      3.98 o
  -5   8   9       33.72       34.95      2.87 o
  -4   8   9        8.42        4.94      1.69 o
  -3   8   9      187.33      190.69      8.73 o
  -2   8   9      194.79      191.60      8.72 o
  -1   8   9      204.51      219.08      6.57 o
   0   8   9       95.23       93.73      4.15 o
   1   8   9        0.28        0.32      1.65 o
   2   8   9       68.34       77.70      5.14 o
   3   8   9       18.72       19.67      2.51 o
   4   8   9        3.97        2.30      2.07 o
   5   8   9       16.90       18.21      4.48 o
   6   8   9       10.57       12.81      4.32 o
   7   8   9        4.49        4.36      4.13 o
   8   8   9        1.71        1.31      4.60 o
   9   8   9        3.61       15.47      6.11 o
  -8   9   9        7.86        7.73      5.08 o
  -7   9   9        0.33        0.73      3.27 o
  -6   9   9        2.84       -1.45      2.08 o
  -5   9   9       33.67       39.89      3.04 o
  -4   9   9        0.05       -1.20      1.47 o
  -3   9   9       10.81        8.17      2.20 o
  -2   9   9        0.46        0.25      1.58 o
  -1   9   9       20.10       25.62      2.47 o
   0   9   9       50.67       51.59      3.28 o
   1   9   9       34.80       35.94      4.36 o
   2   9   9       23.28       26.06      2.83 o
   3   9   9        6.67       11.87      3.81 o
   4   9   9       14.82       15.07      4.16 o
   5   9   9        4.14        6.70      4.01 o
   6   9   9        8.33        4.68      4.32 o
   7   9   9        0.21        1.27      4.68 o
   8   9   9        3.99        4.36      4.80 o
  -7  10   9        3.03        0.45      2.18 o
  -6  10   9        2.26        0.70      2.10 o
  -5  10   9        6.21        6.70      4.16 o
  -4  10   9        3.18        5.75      3.93 o
  -3  10   9        1.35        1.27      3.49 o
  -2  10   9        6.74        7.03      1.65 o
  -1  10   9       12.54       11.57      2.10 o
   0  10   9        4.68        3.73      2.70 o
   1  10   9        0.04       -0.56      1.88 o
   2  10   9       30.04       34.14      3.14 o
   3  10   9        1.11        1.99      2.22 o
   4  10   9       42.14       40.82      5.75 o
   5  10   9        0.25       -3.13      3.45 o
   6  10   9        5.86       -3.97      3.97 o
  -6  11   9        0.94       -0.52      4.52 o
  -5  11   9        8.93        9.60      4.72 o
  -4  11   9        2.37        1.43      4.13 o
  -3  11   9        2.48        8.37      4.13 o
  -2  11   9        3.55        7.06      3.65 o
  -1  11   9       12.93       10.39      2.00 o
   0  11   9       10.57        6.49      2.20 o
   1  11   9       31.56       40.11      3.24 o
   2  11   9        0.06        0.10      2.01 o
   3  11   9       35.04       36.69      3.44 o
   4  11   9       16.99       25.15      5.20 o
   5  11   9        3.25       -1.75      3.65 o
  -3  12   9        0.47        3.81      4.09 o
  -2  12   9       17.16       14.44      4.44 o
  -1  12   9        0.52       -1.11      3.33 o
   0  12   9        1.91        2.06      2.16 o
   1  12   9        1.10        2.63      2.80 o
   2  12   9        1.68        1.32      2.21 o
 -12   0  10       38.30       44.35      7.50 o
 -11   0  10      189.29      203.98     12.14 o
 -10   0  10       56.41       55.90      4.41 o
  -9   0  10      248.71      262.50     11.53 o
  -8   0  10        5.54        0.83      1.31 o
  -7   0  10      484.87      471.65     10.94 o
  -6   0  10      657.29      601.46      9.17 o
  -5   0  10        4.56        0.99      0.53 o
  -4   0  10     1106.49     1148.66     15.39 o
  -3   0  10     1818.05     1832.19     21.42 o
  -2   0  10      143.46      114.64      2.07 o
  -1   0  10       62.36       85.79      1.72 o
   0   0  10      930.23     1062.18     12.76 o
   1   0  10      222.96      309.70      4.47 o
   2   0  10      182.67      205.12      3.68 o
   3   0  10       84.28       84.12      2.09 o
   4   0  10        4.01        6.56      1.11 o
   5   0  10      106.48      105.06      3.89 o
   6   0  10       39.70       32.58      1.89 o
   7   0  10      202.04      186.41      5.75 o
   8   0  10      146.95      151.17      5.35 o
   9   0  10       18.00       17.22      4.52 o
  10   0  10       93.76      113.66      8.65 o
 -12   1  10        0.03       -2.28      3.14 o
 -11   1  10        6.11        5.88      2.54 o
 -10   1  10        0.46        0.13      1.58 o
  -9   1  10       34.51       37.67      2.10 o
  -8   1  10       15.30       15.09      1.36 o
  -7   1  10      183.53      176.02      3.34 o
  -6   1  10      304.98      305.03      3.66 o
  -5   1  10      207.60      203.37      2.72 o
  -4   1  10      482.38      552.85      5.03 o
  -3   1  10       65.36       65.73      1.16 o
  -2   1  10      236.29      241.35      2.50 o
  -1   1  10      618.72      608.57      5.26 o
   0   1  10      761.29      814.80      8.40 o
   1   1  10     1048.48     1072.30      8.48 o
   2   1  10      521.91      559.14      5.22 o
   3   1  10        4.27        5.45      0.88 o
   4   1  10        0.43        0.80      0.59 o
   5   1  10       25.58       31.98      1.33 o
   6   1  10      405.86      452.76      8.47 o
   7   1  10       79.67       85.38      2.78 o
   8   1  10       15.28       12.51      2.03 o
   9   1  10       72.26       68.37      4.67 o
  10   1  10        6.30        4.77      2.73 o
 -12   2  10        3.95        3.13      3.53 o
 -11   2  10       26.46       27.22      3.45 o
 -10   2  10       56.91       54.13      2.95 o
  -9   2  10      156.40      155.27      3.37 o
  -8   2  10       87.76       85.21      2.39 o
  -7   2  10        1.94        3.86      0.80 o
  -6   2  10      168.18      169.05      2.39 o
  -5   2  10        0.70        2.97      0.59 o
  -4   2  10        0.01        0.87      0.49 o
  -3   2  10      518.80      533.67      4.75 o
  -2   2  10      457.80      506.48      4.33 o
  -1   2  10       37.09       56.48      1.08 o
   0   2  10      200.44      208.52      2.14 o
   1   2  10     1623.16     1649.93     12.65 o
   2   2  10     1630.72     1756.95     14.58 o
   3   2  10       20.66       20.28      0.84 o
   4   2  10      152.64      150.31      2.44 o
   5   2  10        4.97        5.91      0.86 o
   6   2  10       47.17       46.06      1.58 o
   7   2  10       20.36       19.38      1.70 o
   8   2  10        0.04       -0.46      1.53 o
   9   2  10       20.78       20.80      2.24 o
  10   2  10        4.57        4.44      4.40 o
 -12   3  10        4.12       13.76      5.67 o
 -11   3  10        0.98        2.39      2.46 o
 -10   3  10        4.13        0.28      1.80 o
  -9   3  10      107.69       95.20      3.63 o
  -8   3  10        9.04        6.75      1.66 o
  -7   3  10        0.31        1.73      1.19 o
  -6   3  10       51.29       48.32      1.58 o
  -5   3  10      362.63      369.02      4.35 o
  -4   3  10      179.82      174.10      2.62 o
  -3   3  10        2.53        3.88      0.54 o
  -2   3  10       20.42       23.67      0.77 o
  -1   3  10      955.45      917.29      7.26 o
   0   3  10      435.21      471.37      4.03 o
   1   3  10      923.40      856.86      7.14 o
   2   3  10      280.40      281.67      3.00 o
   3   3  10     1040.16     1080.38      9.76 o
   4   3  10      103.90       95.72      1.91 o
   5   3  10     1037.52     1004.28     11.00 o
   6   3  10        2.29        3.01      1.09 o
   7   3  10       65.92       49.94      2.15 o
   8   3  10        4.67        3.42      1.93 o
   9   3  10       12.58       13.15      1.76 o
  10   3  10        3.64        8.10      3.45 o
 -12   4  10       47.58       51.57      7.74 o
 -11   4  10        0.38        2.73      3.35 o
 -10   4  10       62.99       62.33      4.28 o
  -9   4  10      218.34      225.96      6.13 o
  -8   4  10      215.98      186.50      4.78 o
  -7   4  10       10.34        9.68      1.54 o
  -6   4  10      250.30      219.65      4.27 o
  -5   4  10      566.52      546.73      6.20 o
  -4   4  10      522.75      524.57      6.20 o
  -3   4  10        4.27        3.20      0.52 o
  -2   4  10       28.86       38.93      1.11 o
  -1   4  10      213.54      212.93      2.90 o
   0   4  10      455.09      434.96      4.72 o
   1   4  10      730.18      725.57      6.97 o
   2   4  10      545.30      592.24      7.27 o
   3   4  10       31.24       33.29      1.16 o
   4   4  10       83.41       75.61      1.89 o
   5   4  10        9.78       13.11      1.75 o
   6   4  10        9.96        8.57      2.29 o
   7   4  10        0.72       -0.81      2.20 o
   8   4  10       24.20       16.66      3.34 o
   9   4  10        2.99        5.42      3.03 o
  10   4  10        3.76        0.03      3.02 o
 -11   5  10        1.74        6.91      5.35 o
 -10   5  10       12.12       16.06      2.93 o
  -9   5  10        2.31        2.03      2.16 o
  -8   5  10       20.94       15.03      3.68 o
  -7   5  10        4.88        5.42      1.68 o
  -6   5  10      423.09      392.75      7.53 o
  -5   5  10        0.58        1.94      0.97 o
  -4   5  10       16.07       15.69      0.99 o
  -3   5  10        6.72        8.47      0.72 o
  -2   5  10       46.50       45.44      1.16 o
  -1   5  10       14.97       15.76      0.92 o
   0   5  10      164.32      172.40      3.04 o
   1   5  10      223.64      222.27      3.92 o
   2   5  10       19.15       21.22      1.18 o
   3   5  10      187.94      178.01      2.79 o
   4   5  10      119.77      106.36      2.84 o
   5   5  10        0.21        3.90      1.79 o
   6   5  10       23.90       27.38      3.13 o
   7   5  10        2.31        4.69      2.51 o
   8   5  10        0.58       -1.25      2.41 o
   9   5  10        2.24       -0.79      2.74 o
  10   5  10        2.48        2.22      5.00 o
 -11   6  10       22.37       26.10      4.63 o
 -10   6  10       22.84       23.35      4.12 o
  -9   6  10       14.02       13.06      2.62 o
  -8   6  10      150.46      171.19      5.81 o
  -7   6  10       57.36       55.03      3.20 o
  -6   6  10      131.46      141.97      3.97 o
  -5   6  10      670.76      645.34     10.66 o
  -4   6  10        8.84        9.45      1.09 o
  -3   6  10       62.51       68.85      2.47 o
  -2   6  10     1012.68      981.86     12.26 o
  -1   6  10       19.36       24.20      1.13 o
   0   6  10        0.11        0.88      0.66 o
   1   6  10      105.84      102.90      2.96 o
   2   6  10        6.10        5.42      1.24 o
   3   6  10      345.71      366.83     10.06 o
   4   6  10       10.28       13.46      1.09 o
   5   6  10       13.96       11.23      1.59 o
   6   6  10       15.15       10.28      2.44 o
   7   6  10        0.10       -2.05      2.05 o
   8   6  10       24.48       37.55      3.98 o
   9   6  10        6.73       10.99      5.20 o
  10   6  10        9.07       19.12      6.74 o
 -10   7  10        4.21        1.93      3.09 o
  -9   7  10       12.96       17.18      3.48 o
  -8   7  10        0.01        1.32      1.83 o
  -7   7  10        0.91        1.29      1.62 o
  -6   7  10       10.29       14.22      1.52 o
  -5   7  10        8.11        9.06      1.07 o
  -4   7  10      183.56      156.69      5.66 o
  -3   7  10       14.54       12.95      1.62 o
  -2   7  10      119.08      122.55      6.59 o
  -1   7  10      153.90      151.20      4.30 o
   0   7  10       13.12        8.94      1.88 o
   1   7  10      169.06      179.67      5.96 o
   2   7  10      186.26      182.93      6.19 o
   3   7  10       28.92       31.17      2.80 o
   4   7  10       15.64       17.39      2.70 o
   5   7  10        6.46        3.29      3.25 o
   6   7  10       41.92       44.56      2.66 o
   7   7  10       42.99       41.61      3.17 o
   8   7  10       13.33       21.98      5.75 o
   9   7  10        4.69       10.55      5.39 o
  -9   8  10       30.03       37.26      7.60 o
  -8   8  10        1.07        3.66      2.57 o
  -7   8  10       39.81       47.46      3.87 o
  -6   8  10       29.16       20.96      3.51 o
  -5   8  10        5.35        6.91      2.02 o
  -4   8  10       13.76       17.23      2.20 o
  -3   8  10       18.19       21.24      2.34 o
  -2   8  10      170.04      163.37      5.64 o
  -1   8  10      121.14      116.03      5.00 o
   0   8  10        7.60        8.47      1.99 o
   1   8  10        2.74        2.30      2.70 o
   2   8  10       60.17       53.37      3.43 o
   3   8  10        0.23        0.75      1.90 o
   4   8  10       14.25       11.68      3.99 o
   5   8  10       57.36       52.05      6.11 o
   6   8  10        6.57        7.10      4.20 o
   7   8  10        3.94        6.51      4.40 o
   8   8  10        0.03        0.04      4.20 o
  -8   9  10        6.81        9.85      4.44 o
  -7   9  10       10.37       12.01      2.84 o
  -6   9  10        0.05       -1.61      1.93 o
  -5   9  10        0.12        0.02      1.76 o
  -4   9  10       23.64       19.38      2.31 o
  -3   9  10        0.44        2.05      1.71 o
  -2   9  10        0.41        0.06      1.64 o
  -1   9  10       30.67       30.34      4.28 o
   0   9  10       14.64        6.05      2.04 o
   1   9  10       36.64       29.55      2.90 o
   2   9  10       16.05       18.76      2.68 o
   3   9  10        5.34        7.24      2.36 o
   4   9  10       47.67       53.21      8.09 o
   5   9  10       11.09       15.71      4.64 o
   6   9  10        0.94        3.29      4.13 o
   7   9  10        0.88        7.70      4.68 o
  -7  10  10        0.67        3.52      5.87 o
  -6  10  10       11.16       11.52      2.32 o
  -5  10  10       13.09       10.22      2.16 o
  -4  10  10        8.95       14.00      4.76 o
  -3  10  10       62.59       71.42      3.49 o
  -2  10  10        5.39        1.77      1.92 o
  -1  10  10       37.66       42.18      8.87 o
   0  10  10        9.41        9.51      2.27 o
   1  10  10        3.86        2.27      2.06 o
   2  10  10        0.09       -0.26      2.10 o
   3  10  10        8.76        7.83      2.54 o
   4  10  10        5.41        2.30      3.57 o
   5  10  10        5.49        8.57      4.52 o
   6  10  10       19.35       19.12      5.47 o
  -5  11  10        4.15        6.47      4.36 o
  -4  11  10        1.19       -0.20      4.01 o
  -3  11  10        6.61       10.23      4.28 o
  -2  11  10        0.15        2.97      3.53 o
  -1  11  10        1.57        7.51      2.05 o
   0  11  10        5.09        5.26      2.22 o
   1  11  10        2.58       -0.38      2.08 o
   2  11  10        2.42       -0.13      2.09 o
   3  11  10        3.87        6.41      2.55 o
   4  11  10        8.67       14.40      4.64 o
  -2  12  10       16.05       11.70      4.28 o
  -1  12  10        0.37        0.24      3.25 o
   0  12  10       19.88       23.67      3.55 o
   1  12  10        2.97        3.32      2.47 o
 -12   1  11        3.72        6.07      6.29 o
 -11   1  11        1.60        1.88      2.47 o
 -10   1  11        3.88        2.71      1.82 o
  -9   1  11       45.81       45.54      2.47 o
  -8   1  11        6.85        5.90      1.13 o
  -7   1  11      461.38      441.83      4.80 o
  -6   1  11       54.18       55.14      1.47 o
  -5   1  11      133.21      124.36      1.99 o
  -4   1  11     1376.71     1466.20     11.96 o
  -3   1  11       10.00        6.71      0.53 o
  -2   1  11       45.19       34.93      0.87 o
  -1   1  11     1152.94     1148.91      9.77 o
   0   1  11      441.69      407.44      3.96 o
   1   1  11        0.84        2.84      0.59 o
   2   1  11      209.25      172.26      2.20 o
   3   1  11        4.13        4.84      0.67 o
   4   1  11        3.70        2.33      0.64 o
   5   1  11        2.98       -0.53      0.72 o
   6   1  11      352.30      359.28      5.07 o
   7   1  11      115.35      112.70      3.33 o
   8   1  11      145.22      142.15      4.55 o
   9   1  11        0.34       -0.20      3.23 o
  10   1  11        9.52        9.12      4.60 o
 -12   2  11       48.75       59.04      6.00 o
 -11   2  11       60.31       71.31      4.77 o
 -10   2  11      104.72       99.88      3.79 o
  -9   2  11       92.55       89.37      2.56 o
  -8   2  11        1.12        1.40      1.01 o
  -7   2  11      125.85      119.64      2.70 o
  -6   2  11       23.20       21.66      1.15 o
  -5   2  11      367.45      356.88      3.82 o
  -4   2  11      721.16      728.75      6.65 o
  -3   2  11      172.38      162.76      1.97 o
  -2   2  11       88.74       87.72      1.32 o
  -1   2  11      366.62      396.43      3.70 o
   0   2  11     1568.15     1625.78     12.49 o
   1   2  11      595.61      616.04      5.23 o
   2   2  11       15.28       14.11      0.88 o
   3   2  11      120.84      116.03      1.80 o
   4   2  11       58.35       63.72      1.56 o
   5   2  11        8.89       10.24      1.00 o
   6   2  11      288.20      284.08      4.60 o
   7   2  11       28.41       34.03      2.07 o
   8   2  11        0.30       -1.84      1.84 o
   9   2  11        2.68        0.49      2.14 o
  10   2  11       13.19        9.44      4.76 o
 -12   3  11       12.90       13.68      5.59 o
 -11   3  11        6.08        4.47      2.58 o
 -10   3  11        0.01       -0.08      1.74 o
  -9   3  11        1.19        1.74      1.56 o
  -8   3  11       75.44       81.03      3.15 o
  -7   3  11        0.01        0.51      1.19 o
  -6   3  11      174.09      148.53      2.94 o
  -5   3  11       43.02       44.61      1.54 o
  -4   3  11      219.47      236.38      3.27 o
  -3   3  11      102.96      104.89      1.99 o
  -2   3  11      128.53      138.14      1.77 o
  -1   3  11     1406.03     1527.11     12.18 o
   0   3  11      334.65      389.70      3.51 o
   1   3  11      499.65      457.30      4.79 o
   2   3  11      796.81      806.67      7.19 o
   3   3  11       48.85       42.43      1.51 o
   4   3  11       92.02       83.05      1.65 o
   5   3  11      135.64      120.36      2.44 o
   6   3  11       17.49       15.71      1.53 o
   7   3  11       40.34       46.15      2.14 o
   8   3  11       20.90       19.29      1.62 o
   9   3  11       13.98       14.73      2.01 o
  10   3  11        0.13       -4.16      4.16 o
 -12   4  11        1.21       11.74      5.35 o
 -11   4  11       32.68       43.97      4.76 o
 -10   4  11        3.65        8.03      2.62 o
  -9   4  11       18.49       28.73      2.77 o
  -8   4  11      131.39      122.19      3.88 o
  -7   4  11       46.65       48.51      2.39 o
  -6   4  11      273.38      273.19      4.94 o
  -5   4  11       35.43       29.79      1.35 o
  -4   4  11       99.48       96.63      2.02 o
  -3   4  11       27.87       22.82      0.99 o
  -2   4  11       61.03       70.54      1.46 o
  -1   4  11      233.49      266.34      3.11 o
   0   4  11       63.32       77.44      1.52 o
   1   4  11       23.89       19.63      0.70 o
   2   4  11       23.35       18.87      0.72 o
   3   4  11       77.53       90.63      1.98 o
   4   4  11       37.52       39.09      1.76 o
   5   4  11       74.51       79.06      4.34 o
   6   4  11       13.42       12.10      2.28 o
   7   4  11       31.52       34.93      3.70 o
   8   4  11       11.16       16.20      3.28 o
   9   4  11        4.78        2.31      3.02 o
  10   4  11        1.82        3.73      5.00 o
 -11   5  11        1.47        3.16      3.58 o
 -10   5  11        2.47        0.46      2.32 o
  -9   5  11        0.35        1.46      2.08 o
  -8   5  11       25.60       27.61      2.85 o
  -7   5  11       33.87       35.73      2.77 o
  -6   5  11      244.79      247.00      5.76 o
  -5   5  11      933.51      900.73     11.83 o
  -4   5  11       25.85       25.51      1.17 o
  -3   5  11        7.84        9.87      0.77 o
  -2   5  11      254.48      266.49      4.42 o
  -1   5  11       90.51       93.51      2.17 o
   0   5  11      813.84      773.91      9.85 o
   1   5  11      165.13      181.69      3.10 o
   2   5  11      796.86      753.19     11.92 o
   3   5  11      555.84      551.20      7.62 o
   4   5  11      135.92      132.07      4.21 o
   5   5  11       37.01       44.57      2.71 o
   6   5  11       94.71       88.62      4.83 o
   7   5  11       44.30       43.77      3.96 o
   8   5  11       15.42       17.15      3.32 o
   9   5  11       27.94       25.47      6.51 o
  10   5  11        0.23       -2.94      4.52 o
 -11   6  11       26.89       23.16      6.58 o
 -10   6  11       36.55       35.08      4.62 o
  -9   6  11        9.36       11.52      3.13 o
  -8   6  11       65.62       66.65      3.84 o
  -7   6  11        5.96        6.91      1.90 o
  -6   6  11        7.27        5.54      1.78 o
  -5   6  11      163.92      148.28      5.22 o
  -4   6  11       12.37       14.49      1.36 o
  -3   6  11       17.56       22.91      1.01 o
  -2   6  11        1.94        4.51      1.02 o
  -1   6  11      277.98      268.65      4.33 o
   0   6  11        2.40       -0.75      0.80 o
   1   6  11       75.40       75.63      3.14 o
   2   6  11      254.18      238.95     10.22 o
   3   6  11        3.48        1.11      1.93 o
   4   6  11        6.68        5.81      1.00 o
   5   6  11       32.79       30.85      2.04 o
   6   6  11        3.46       -1.02      1.97 o
   7   6  11       35.57       38.29      3.76 o
   8   6  11       14.26       16.54      5.51 o
   9   6  11       16.65        5.67      5.08 o
  10   6  11        1.16        0.87      5.43 o
 -10   7  11        0.01        0.40      5.41 o
  -9   7  11        9.21       13.55      3.28 o
  -8   7  11       13.42       15.50      2.40 o
  -7   7  11       26.14       25.19      2.43 o
  -6   7  11       11.79       17.00      1.80 o
  -5   7  11       15.02       12.91      1.47 o
  -4   7  11        3.35        4.55      1.92 o
  -3   7  11      237.45      233.09      7.15 o
  -2   7  11       76.82       74.28      3.97 o
  -1   7  11       82.92       78.90      3.92 o
   0   7  11      102.29      111.48      4.66 o
   1   7  11       95.81       71.15      3.94 o
   2   7  11       18.45       22.95      2.59 o
   3   7  11       14.83       20.37      2.63 o
   4   7  11       15.62       21.62      4.34 o
   5   7  11       69.82       73.39      6.94 o
   6   7  11       36.89       40.35      2.70 o
   7   7  11       10.62        7.56      2.62 o
   8   7  11        7.08        0.59      4.80 o
   9   7  11        0.27        4.76      5.59 o
  -9   8  11       16.35       21.70      3.90 o
  -8   8  11        0.03       -0.89      2.44 o
  -7   8  11       68.89       68.35      4.71 o
  -6   8  11        0.12       -0.48      2.02 o
  -5   8  11      130.31      123.65      5.38 o
  -4   8  11       20.61       18.49      2.34 o
  -3   8  11       73.94       72.67      4.42 o
  -2   8  11       14.88       19.57      2.41 o
  -1   8  11       55.95       63.99      3.71 o
   0   8  11       11.52       10.49      2.17 o
   1   8  11       12.36       14.01      2.27 o
   2   8  11        9.83        8.55      2.96 o
   3   8  11        8.34        7.46      2.31 o
   4   8  11        0.38       -0.70      2.05 o
   5   8  11        9.99       13.76      4.36 o
   6   8  11        0.86        0.59      3.73 o
   7   8  11        1.13        9.04      4.80 o
   8   8  11        0.52        3.93      5.16 o
  -8   9  11        1.86        3.97      3.03 o
  -7   9  11        0.13       -2.11      2.11 o
  -6   9  11        1.71        4.58      2.15 o
  -5   9  11        0.04        2.95      1.94 o
  -4   9  11        0.25        2.43      1.90 o
  -3   9  11      100.09      108.96      9.72 o
  -2   9  11        2.95        1.38      1.96 o
  -1   9  11      164.26      168.35      5.97 o
   0   9  11        2.66        2.86      1.93 o
   1   9  11       85.42      102.22      4.86 o
   2   9  11       14.51       22.40      2.93 o
   3   9  11        1.28        0.22      2.20 o
   4   9  11       43.17       34.97      3.69 o
   5   9  11        0.21        4.24      3.97 o
   6   9  11        0.09        5.47      4.28 o
   7   9  11       32.34       37.09      6.70 o
  -7  10  11        6.96        9.26      2.60 o
  -6  10  11        2.98        4.74      2.00 o
  -5  10  11        0.03       -1.73      1.73 o
  -4  10  11        0.79        3.19      1.80 o
  -3  10  11        1.73        2.46      3.33 o
  -2  10  11        0.08       -0.36      1.69 o
  -1  10  11       38.44       48.63      3.36 o
   0  10  11       27.99       28.97      3.00 o
   1  10  11        1.73        2.99      2.19 o
   2  10  11        0.70        1.56      2.52 o
   3  10  11        0.68       -2.16      2.16 o
   4  10  11        9.45       11.70      4.44 o
   5  10  11       24.25       28.88      5.67 o
   6  10  11        0.21        4.13      4.48 o
  -5  11  11        1.24       -0.48      4.40 o
  -4  11  11       18.70       22.69      5.35 o
  -3  11  11        2.39        0.91      4.05 o
  -2  11  11       14.77       16.23      2.23 o
  -1  11  11       41.01       48.80      3.49 o
   0  11  11       25.09       39.47      5.34 o
   1  11  11        4.98        3.44      2.34 o
   2  11  11        6.67        8.02      4.54 o
   3  11  11        1.75        3.12      2.92 o
   4  11  11       33.34       41.53      5.99 o
  -2  12  11        0.92        5.24      4.13 o
  -1  12  11        1.02       -1.78      3.61 o
   0  12  11       16.77       15.63      2.78 o
   1  12  11        0.70       -1.67      2.64 o
 -12   0  12       13.41       14.00      5.75 o
 -11   0  12       94.66      100.17      9.64 o
 -10   0  12       75.44       69.41      4.87 o
  -9   0  12       34.77       27.53      3.34 o
  -8   0  12      169.74      168.54      4.70 o
  -7   0  12      132.87      119.13      3.31 o
  -6   0  12      850.40      814.49     16.95 o
  -5   0  12        5.56        5.02      1.02 o
  -4   0  12       69.36       55.65      1.79 o
  -3   0  12      702.11      703.90      9.10 o
  -2   0  12     2962.61     3110.76     35.63 o
  -1   0  12      377.66      370.59      5.27 o
   0   0  12        3.31        5.86      0.81 o
   1   0  12     1278.06     1257.97     15.20 o
   2   0  12        3.85        2.21      0.80 o
   3   0  12        2.79        1.00      0.76 o
   4   0  12        4.00        7.59      1.82 o
   5   0  12      143.81      148.76      3.60 o
   6   0  12      116.06      115.61      5.88 o
   7   0  12        2.42        2.68      1.93 o
   8   0  12       78.55       98.62      7.58 o
   9   0  12       66.19       64.03      6.62 o
  10   0  12      128.46      133.10      9.24 o
 -12   1  12       25.95       34.71      5.16 o
 -11   1  12       42.21       46.00      4.03 o
 -10   1  12       43.93       40.03      2.78 o
  -9   1  12        0.29        0.49      1.39 o
  -8   1  12        1.44        2.25      1.14 o
  -7   1  12      131.71      117.25      2.36 o
  -6   1  12        2.98        2.09      0.72 o
  -5   1  12        0.62        0.03      0.58 o
  -4   1  12      202.24      181.90      2.36 o
  -3   1  12      467.91      425.13      4.07 o
  -2   1  12      579.15      579.86      5.18 o
  -1   1  12     1186.43     1210.06     10.32 o
   0   1  12     1394.62     1514.43     13.27 o
   1   1  12       33.08       33.12      0.98 o
   2   1  12      120.38      118.65      1.81 o
   3   1  12        1.42       -0.08      0.50 o
   4   1  12        3.93        4.01      0.66 o
   5   1  12      178.55      187.88      3.58 o
   6   1  12       72.46       81.16      2.46 o
   7   1  12       70.67       67.96      2.86 o
   8   1  12        0.28        0.56      1.78 o
   9   1  12       15.25       14.31      3.13 o
  10   1  12        0.81        5.55      4.40 o
 -12   2  12       14.87       16.08      4.26 o
 -11   2  12       50.71       48.13      4.10 o
 -10   2  12        4.43        2.99      2.43 o
  -9   2  12        9.53        8.01      1.27 o
  -8   2  12      111.28       89.71      2.44 o
  -7   2  12      265.99      241.69      4.11 o
  -6   2  12      340.57      339.89      4.02 o
  -5   2  12      416.42      434.88      5.03 o
  -4   2  12       22.60       22.88      0.85 o
  -3   2  12       89.82      110.74      1.67 o
  -2   2  12       39.76       53.03      1.09 o
  -1   2  12       83.96       90.59      1.44 o
   0   2  12      769.05      885.86      7.48 o
   1   2  12      851.39      893.65      7.31 o
   2   2  12       17.51       14.25      0.84 o
   3   2  12       57.57       60.91      1.50 o
   4   2  12       12.10       10.36      0.91 o
   5   2  12       62.90       56.13      1.73 o
   6   2  12       25.02       28.18      1.62 o
   7   2  12      141.66      137.97      6.24 o
   8   2  12       21.51       21.02      2.23 o
   9   2  12        0.00        2.60      1.80 o
  10   2  12        2.80       -0.75      4.36 o
 -12   3  12       13.47       13.49      5.43 o
 -11   3  12        1.45       -2.51      2.73 o
 -10   3  12       35.98       47.88      2.96 o
  -9   3  12       42.35       46.77      2.76 o
  -8   3  12       83.05       87.31      3.33 o
  -7   3  12      255.86      249.85      5.38 o
  -6   3  12      591.99      585.18      7.88 o
  -5   3  12       71.14       72.48      1.76 o
  -4   3  12      836.60      822.73      8.69 o
  -3   3  12      270.73      285.55      3.37 o
  -2   3  12      207.53      177.62      2.11 o
  -1   3  12      148.56      150.16      1.85 o
   0   3  12      668.86      716.54      6.18 o
   1   3  12     1284.46     1264.90     11.25 o
   2   3  12        2.22        3.11      0.64 o
   3   3  12      110.46      107.99      2.14 o
   4   3  12      182.17      177.20      2.67 o
   5   3  12       14.15       16.74      1.16 o
   6   3  12       79.17       66.95      2.25 o
   7   3  12        0.72       -0.33      1.21 o
   8   3  12        7.66        2.18      1.59 o
   9   3  12        6.04        4.54      1.72 o
  10   3  12        0.07        0.04      4.09 o
 -11   4  12       52.14       54.50      9.48 o
 -10   4  12        8.77        4.46      2.47 o
  -9   4  12       40.94       40.88      3.39 o
  -8   4  12      121.75      119.80      3.87 o
  -7   4  12      167.83      152.65      4.15 o
  -6   4  12      143.96      130.78      3.62 o
  -5   4  12        6.39        2.68      0.96 o
  -4   4  12      130.76      137.84      2.34 o
  -3   4  12       14.63       14.32      0.85 o
  -2   4  12       97.71       95.98      1.70 o
  -1   4  12        2.31        3.14      0.57 o
   0   4  12      269.72      255.09      3.80 o
   1   4  12       23.52       21.56      0.80 o
   2   4  12       15.86       17.46      0.78 o
   3   4  12       15.82        9.30      0.73 o
   4   4  12      227.69      198.32      2.95 o
   5   4  12      480.83      492.33      7.68 o
   6   4  12       22.93       19.17      3.02 o
   7   4  12       15.99       13.46      3.01 o
   8   4  12        0.37       -0.22      3.21 o
   9   4  12        1.45       -0.63      2.88 o
  10   4  12        6.31       -1.94      4.96 o
 -11   5  12        0.48       -2.74      3.15 o
 -10   5  12        9.42        8.70      2.61 o
  -9   5  12       23.23       22.61      2.96 o
  -8   5  12        5.31        5.82      2.24 o
  -7   5  12       54.28       47.43      3.14 o
  -6   5  12       22.55       26.83      2.14 o
  -5   5  12        3.24        8.56      1.33 o
  -4   5  12      120.95      110.74      2.28 o
  -3   5  12        0.29       -0.64      0.64 o
  -2   5  12      347.51      358.25      6.67 o
  -1   5  12       17.86       23.73      0.97 o
   0   5  12      200.50      198.22      3.56 o
   1   5  12       67.91       78.81      2.12 o
   2   5  12       12.63       21.39      1.07 o
   3   5  12      154.15      139.49      3.15 o
   4   5  12       78.56       83.10      2.92 o
   5   5  12        5.29        4.43      1.68 o
   6   5  12        0.17        0.81      2.15 o
   7   5  12        7.54        7.13      2.69 o
   8   5  12        1.58        4.30      2.80 o
   9   5  12       19.68       17.85      5.91 o
  10   5  12        3.28        8.77      5.91 o
 -10   6  12       54.47       61.84      5.55 o
  -9   6  12       61.01       72.78      6.15 o
  -8   6  12       10.55        7.36      2.29 o
  -7   6  12        6.83        3.56      1.77 o
  -6   6  12       80.45       82.92      4.78 o
  -5   6  12       36.68       35.51      3.40 o
  -4   6  12      204.55      203.08      4.77 o
  -3   6  12       50.83       52.38      1.72 o
  -2   6  12       35.14       37.28      2.01 o
  -1   6  12      340.75      315.31      5.43 o
   0   6  12        2.56        1.53      0.91 o
   1   6  12       77.06       66.34      3.91 o
   2   6  12       20.96       28.13      2.87 o
   3   6  12        7.05        5.35      4.18 o
   4   6  12       61.53       65.16      2.14 o
   5   6  12        3.94        1.27      1.34 o
   6   6  12       37.55       39.57      3.43 o
   7   6  12        2.53        1.28      2.44 o
   8   6  12       24.75       35.66      6.55 o
   9   6  12        2.39        5.75      5.32 o
 -10   7  12        0.14        4.01      3.08 o
  -9   7  12        0.39        1.16      2.76 o
  -8   7  12       28.49       33.45      3.93 o
  -7   7  12        9.94        9.20      2.00 o
  -6   7  12      227.89      228.55      5.04 o
  -5   7  12       65.66       59.51      2.16 o
  -4   7  12        7.50        4.04      4.74 o
  -3   7  12      215.14      200.42     11.84 o
  -2   7  12       85.70       92.55      4.40 o
  -1   7  12        0.61        1.62      1.89 o
   0   7  12      487.07      482.30     12.19 o
   1   7  12       15.97       16.89      2.45 o
   2   7  12        0.13       -0.99      1.75 o
   3   7  12       32.39       33.85      3.12 o
   4   7  12       21.01       21.55      3.01 o
   5   7  12        9.26        3.85      3.81 o
   6   7  12       60.09       56.57      2.59 o
   7   7  12        7.01        6.12      2.02 o
   8   7  12        4.54        7.34      5.63 o
   9   7  12        0.44        1.15      5.32 o
  -9   8  12        9.48        3.81      3.00 o
  -8   8  12       32.73       39.85      4.14 o
  -7   8  12        8.93       11.85      1.57 o
  -6   8  12        5.34        5.68      2.32 o
  -5   8  12       32.70       43.08      3.43 o
  -4   8  12       30.84       24.88      2.61 o
  -3   8  12        9.17        8.45      2.08 o
  -2   8  12      133.03      141.13      5.48 o
  -1   8  12        2.84       -1.14      3.03 o
   0   8  12       20.88       21.15      2.55 o
   1   8  12        2.48        3.65      1.99 o
   2   8  12       15.70       12.04      2.45 o
   3   8  12        1.50       -1.37      1.97 o
   4   8  12       14.65       12.25      2.74 o
   5   8  12        0.02        2.26      3.41 o
   6   8  12       28.14       35.15      6.03 o
   7   8  12        5.27       13.09      5.43 o
   8   8  12        1.44        3.89      4.88 o
  -8   9  12        2.19        0.89      2.79 o
  -7   9  12        0.36        3.27      2.48 o
  -6   9  12        0.00       -0.59      1.97 o
  -5   9  12        8.72       15.25      4.44 o
  -4   9  12       17.25       15.40      2.46 o
  -3   9  12       36.22       38.12      3.07 o
  -2   9  12        6.17        0.95      1.92 o
  -1   9  12       83.52       92.43      4.56 o
   0   9  12        2.19        3.15      2.03 o
   1   9  12       28.02       35.36      3.22 o
   2   9  12       68.43       70.23      4.37 o
   3   9  12       20.24       23.75      3.14 o
   4   9  12        4.08        7.74      2.62 o
   5   9  12       42.25       37.80      6.11 o
   6   9  12        1.00       -0.83      4.16 o
   7   9  12        5.52        7.38      4.88 o
  -7  10  12        1.12       -0.56      2.20 o
  -6  10  12       11.89       11.42      2.43 o
  -5  10  12        0.12       -0.74      2.02 o
  -4  10  12        2.12        3.87      3.15 o
  -3  10  12        4.06        4.79      3.63 o
  -2  10  12        4.39        1.83      3.11 o
  -1  10  12       37.13       42.24      4.28 o
   0  10  12        1.13        1.27      2.09 o
   1  10  12       45.06       55.41      8.85 o
   2  10  12        1.69        6.38      2.51 o
   3  10  12        2.20        3.30      2.47 o
   4  10  12        6.95        4.52      4.13 o
   5  10  12        0.30        0.75      4.13 o
   6  10  12        0.01       -2.02      4.13 o
  -5  11  12        0.66        6.03      5.12 o
  -4  11  12        1.97        5.67      4.60 o
  -3  11  12        2.65       -3.65      3.65 o
  -2  11  12       14.74       14.39      2.38 o
  -1  11  12        1.90        9.82      2.50 o
   0  11  12        4.25        7.55      2.50 o
   1  11  12        4.99        7.59      2.55 o
   2  11  12        3.23       -0.54      2.38 o
   3  11  12        2.67       10.39      2.90 o
   4  11  12        3.07        1.47      4.24 o
 -12   1  13       49.35       61.43      7.28 o
 -11   1  13      169.49      187.36      9.10 o
 -10   1  13       36.99       39.60      2.76 o
  -9   1  13      194.00      203.59      4.95 o
  -8   1  13       24.14       27.55      1.80 o
  -7   1  13      236.57      231.93      3.63 o
  -6   1  13      339.39      324.72      3.96 o
  -5   1  13     1101.59     1086.03     11.51 o
  -4   1  13      344.28      366.31      3.90 o
  -3   1  13      206.59      160.47      2.16 o
  -2   1  13       40.37       28.44      0.90 o
  -1   1  13        2.84        1.06      0.47 o
   0   1  13       69.97      109.02      3.23 o
   1   1  13      486.63      544.21      5.23 o
   2   1  13        3.50        5.50      0.64 o
   3   1  13      231.36      228.05      3.12 o
   4   1  13      166.31      153.91      2.70 o
   5   1  13        0.21       -0.65      0.85 o
   6   1  13       67.95       68.02      3.15 o
   7   1  13        0.00       -0.04      1.48 o
   8   1  13        2.99        2.95      1.86 o
   9   1  13       30.40       31.25      3.70 o
  10   1  13       24.66       35.90      5.99 o
 -12   2  13        0.06        1.62      3.37 o
 -11   2  13       35.76       39.52      3.92 o
 -10   2  13       43.34       49.66      4.14 o
  -9   2  13       78.87       71.79      2.37 o
  -8   2  13        0.44       -0.10      0.99 o
  -7   2  13      146.06      163.02      3.27 o
  -6   2  13      144.84      153.67      2.46 o
  -5   2  13       97.08       94.69      1.75 o
  -4   2  13       41.27       35.53      1.04 o
  -3   2  13      572.51      603.63      5.70 o
  -2   2  13       58.24       62.32      1.22 o
  -1   2  13     1864.35     1945.49     16.12 o
   0   2  13      126.26      126.12      1.83 o
   1   2  13      595.09      633.82      5.92 o
   2   2  13      324.74      330.73      3.93 o
   3   2  13      155.40      157.94      2.46 o
   4   2  13      248.82      229.84      3.25 o
   5   2  13       37.72       30.80      1.43 o
   6   2  13       13.97       22.05      1.65 o
   7   2  13       55.83       59.40      3.77 o
   8   2  13        0.01       -0.60      1.63 o
   9   2  13        0.34       -1.58      1.58 o
  10   2  13       32.97       30.46      5.95 o
 -12   3  13       10.62       18.80      6.03 o
 -11   3  13        2.12        3.99      3.31 o
 -10   3  13        7.68        4.38      1.79 o
  -9   3  13        4.03        4.68      1.71 o
  -8   3  13        4.23        2.79      1.56 o
  -7   3  13      255.44      249.69      5.48 o
  -6   3  13      317.82      283.37      5.16 o
  -5   3  13      291.32      291.67      3.51 o
  -4   3  13        4.02        3.41      0.57 o
  -3   3  13        1.78        1.19      0.45 o
  -2   3  13      727.75      688.32      6.26 o
  -1   3  13       11.13       13.88      0.67 o
   0   3  13        4.15       10.33      0.64 o
   1   3  13       42.48       36.82      1.22 o
   2   3  13      222.93      241.36      4.39 o
   3   3  13       10.06       10.55      0.91 o
   4   3  13       50.85       52.39      1.57 o
   5   3  13        1.06        1.39      1.14 o
   6   3  13       27.88       32.10      1.85 o
   7   3  13        0.36       -1.36      1.36 o
   8   3  13        0.02        0.40      1.65 o
   9   3  13        7.54        6.53      2.91 o
  10   3  13        0.01        0.24      3.93 o
 -11   4  13        5.55       -2.62      3.97 o
 -10   4  13       22.62       15.98      3.14 o
  -9   4  13       33.41       35.79      3.36 o
  -8   4  13       18.79       18.15      2.35 o
  -7   4  13       87.93       90.40      3.33 o
  -6   4  13        3.67        3.73      1.28 o
  -5   4  13       47.86       36.72      1.80 o
  -4   4  13        0.07       -0.61      0.66 o
  -3   4  13       94.87      105.21      1.96 o
  -2   4  13      500.31      476.06      5.39 o
  -1   4  13        0.31        0.28      0.53 o
   0   4  13      818.79      834.67      9.30 o
   1   4  13       20.23       22.76      0.94 o
   2   4  13        0.01       -0.65      0.65 o
   3   4  13      313.80      295.72      3.75 o
   4   4  13       26.60       28.32      1.30 o
   5   4  13       91.31       94.22      2.36 o
   6   4  13       73.66       63.67      2.45 o
   7   4  13       11.92        8.28      2.88 o
   8   4  13       26.02       25.45      5.65 o
   9   4  13        0.72       -0.52      3.57 o
  10   4  13        0.00       -4.92      4.92 o
 -11   5  13       14.26       18.68      4.21 o
 -10   5  13       22.37       26.10      3.33 o
  -9   5  13      155.37      161.52      6.15 o
  -8   5  13       80.71       81.76      4.27 o
  -7   5  13      101.03       92.61      4.18 o
  -6   5  13       92.27       89.17      5.21 o
  -5   5  13      490.30      486.95      7.35 o
  -4   5  13        3.38        2.15      1.05 o
  -3   5  13       53.41       47.32      1.59 o
  -2   5  13       79.38       79.04      1.81 o
  -1   5  13      292.73      289.63      3.64 o
   0   5  13      141.67      151.77      2.51 o
   1   5  13     1073.71     1034.80     15.50 o
   2   5  13      339.08      332.77      5.29 o
   3   5  13        3.25       -0.96      1.12 o
   4   5  13       95.88       83.30      3.95 o
   5   5  13       28.01       30.23      3.15 o
   6   5  13        0.03       -2.04      2.04 o
   7   5  13        9.73        3.73      2.65 o
   8   5  13        6.68        6.70      2.84 o
   9   5  13        5.02        3.13      5.08 o
  10   5  13        1.11        7.85      6.39 o
 -10   6  13       52.04       53.04      5.30 o
  -9   6  13       16.44       22.63      5.35 o
  -8   6  13       10.21        9.11      2.35 o
  -7   6  13        3.63        1.81      1.94 o
  -6   6  13      115.98      108.49      4.19 o
  -5   6  13       20.10       18.46      1.71 o
  -4   6  13       13.22       11.19      1.40 o
  -3   6  13       30.02       32.68      1.60 o
  -2   6  13       43.09       44.76      3.89 o
  -1   6  13        0.65        0.63      1.69 o
   0   6  13      215.63      190.32      6.42 o
   1   6  13      311.95      276.65      8.33 o
   2   6  13        1.30        1.52      2.01 o
   3   6  13       59.52       46.09      3.55 o
   4   6  13       45.65       47.68      2.87 o
   5   6  13       15.10       14.66      1.77 o
   6   6  13      166.55      164.01      7.00 o
   7   6  13        0.51        1.05      2.36 o
   8   6  13        8.89       12.26      5.43 o
   9   6  13        0.44       -3.09      4.96 o
 -10   7  13       10.36        8.11      4.50 o
  -9   7  13       33.33       38.16      4.82 o
  -8   7  13        1.00       -0.73      2.40 o
  -7   7  13       60.07       68.64      3.60 o
  -6   7  13        5.97        4.85      1.70 o
  -5   7  13       27.83       29.37      1.86 o
  -4   7  13        9.22        5.39      2.10 o
  -3   7  13       34.74       32.70      3.17 o
  -2   7  13      112.33       98.64      4.62 o
  -1   7  13      257.11      238.26     10.26 o
   0   7  13        3.15        1.61      1.93 o
   1   7  13        7.12        6.44      2.07 o
   2   7  13        0.50       -0.04      1.79 o
   3   7  13       66.40       60.79      6.94 o
   4   7  13       43.92       39.76      3.67 o
   5   7  13        0.01        8.65      4.05 o
   6   7  13       27.29       25.72      2.21 o
   7   7  13        4.28        3.21      4.05 o
   8   7  13        4.04        6.07      4.92 o
  -9   8  13        0.24        1.45      2.94 o
  -8   8  13        0.51       -3.03      3.87 o
  -7   8  13        1.97        1.75      1.43 o
  -6   8  13       15.90        9.53      2.59 o
  -5   8  13       20.81       22.13      2.90 o
  -4   8  13        2.67        0.62      3.97 o
  -3   8  13       38.01       33.18      2.99 o
  -2   8  13        1.09        0.26      1.89 o
  -1   8  13       81.61       80.70      4.90 o
   0   8  13       18.03       18.74      2.64 o
   1   8  13       36.03       38.35      3.23 o
   2   8  13       18.96       22.86      3.11 o
   3   8  13        6.24        2.95      2.64 o
   4   8  13       11.77       18.18      3.09 o
   5   8  13       15.99       20.23      4.84 o
   6   8  13        1.71       -1.98      3.73 o
   7   8  13       22.05       19.56      6.03 o
   8   8  13        1.63        5.39      5.08 o
  -8   9  13        1.43       -2.07      2.94 o
  -7   9  13        0.16        0.69      2.37 o
  -6   9  13       13.94       13.59      2.68 o
  -5   9  13       59.60       65.34      4.19 o
  -4   9  13        5.62        5.71      2.24 o
  -3   9  13        6.43        4.77      2.14 o
  -2   9  13       37.85       44.44      3.35 o
  -1   9  13       10.75       16.24      2.61 o
   0   9  13        0.80       -1.92      1.92 o
   1   9  13       18.89       23.48      2.98 o
   2   9  13        0.03        1.78      2.15 o
   3   9  13        3.71        5.68      2.53 o
   4   9  13        5.34       12.02      3.69 o
   5   9  13        9.36        7.38      4.48 o
   6   9  13        0.66       -2.62      3.73 o
   7   9  13        0.04       -2.86      4.24 o
  -6  10  13        0.00       -1.59      3.05 o
  -5  10  13        1.10        2.33      2.12 o
  -4  10  13        4.19        8.39      2.31 o
  -3  10  13       10.35       11.08      2.30 o
  -2  10  13        7.94        6.40      2.54 o
  -1  10  13       36.50       39.17      3.43 o
   0  10  13        0.01        0.44      2.20 o
   1  10  13        1.53        1.38      2.86 o
   2  10  13        5.39        4.76      2.45 o
   3  10  13       30.46       35.61      3.74 o
   4  10  13       33.40       23.63      3.57 o
   5  10  13        0.97        1.71      4.24 o
  -4  11  13       24.78       34.55      5.95 o
  -3  11  13       32.83       40.73      3.26 o
  -2  11  13        1.22        1.05      2.09 o
  -1  11  13        2.22        4.20      2.32 o
   0  11  13       31.70       42.44      3.72 o
   1  11  13        0.00        0.10      2.41 o
   2  11  13        2.34       -2.31      2.31 o
   3  11  13        0.00       -2.05      3.09 o
 -12   0  14        7.01       10.55      6.11 o
 -11   0  14        0.58       -2.46      4.09 o
 -10   0  14        0.08        0.54      2.52 o
  -9   0  14        6.48        9.69      2.59 o
  -8   0  14        0.09       -1.42      1.42 o
  -7   0  14       67.26       57.49      2.71 o
  -6   0  14     1028.18     1019.34     14.51 o
  -5   0  14       57.89       55.11      3.04 o
  -4   0  14     1107.92     1029.71     20.57 o
  -3   0  14        1.33       -0.68      0.69 o
  -2   0  14     1722.31     1835.27     21.74 o
  -1   0  14      613.94      559.96      7.58 o
   0   0  14     1594.58     1649.09     19.68 o
   1   0  14      289.66      225.76      3.91 o
   2   0  14      209.82      198.77      3.66 o
   3   0  14      209.91      216.45      3.98 o
   4   0  14       14.96       11.23      1.38 o
   5   0  14      159.29      154.06      3.90 o
   6   0  14      570.22      582.26     12.37 o
   7   0  14      462.82      498.33     18.65 o
   8   0  14       61.04       64.94      6.51 o
   9   0  14        3.30       -0.67      3.85 o
 -12   1  14       37.83       44.35     10.71 o
 -11   1  14       36.57       38.68      5.15 o
 -10   1  14       44.55       48.96      3.47 o
  -9   1  14        1.44        0.96      1.63 o
  -8   1  14        0.02       -0.99      0.99 o
  -7   1  14        0.02       -0.15      0.87 o
  -6   1  14      663.48      640.24      6.65 o
  -5   1  14       44.40       41.52      1.34 o
  -4   1  14      699.83      689.12      6.52 o
  -3   1  14      499.47      531.49      5.20 o
  -2   1  14        3.66        6.28      0.63 o
  -1   1  14       23.92       18.01      0.85 o
   0   1  14       23.46       23.83      0.88 o
   1   1  14       68.55       77.06      1.94 o
   2   1  14       76.10       74.34      1.52 o
   3   1  14       47.59       58.28      1.50 o
   4   1  14      126.43      125.53      2.75 o
   5   1  14       20.43       25.15      1.36 o
   6   1  14      102.75      103.76      3.05 o
   7   1  14        1.35        2.48      1.73 o
   8   1  14       64.13       61.28      3.31 o
   9   1  14        7.43        6.37      2.83 o
 -12   2  14        1.16        3.53      3.57 o
 -11   2  14        0.00        2.60      2.62 o
 -10   2  14        0.51        0.04      1.54 o
  -9   2  14       23.01       27.93      1.99 o
  -8   2  14       31.55       31.57      1.65 o
  -7   2  14      290.12      274.91      4.27 o
  -6   2  14       66.92       59.90      1.59 o
  -5   2  14      345.06      351.63      4.09 o
  -4   2  14      346.82      346.10      3.79 o
  -3   2  14       39.31       41.75      1.13 o
  -2   2  14       42.82       36.50      1.02 o
  -1   2  14       11.96       10.82      0.98 o
   0   2  14      149.34      157.65      2.24 o
   1   2  14        2.82        3.73      0.68 o
   2   2  14        0.84        0.13      0.50 o
   3   2  14      193.02      187.50      2.83 o
   4   2  14      653.56      643.29      6.96 o
   5   2  14       59.45       57.62      2.74 o
   6   2  14      214.32      204.25      5.27 o
   7   2  14       66.41       69.71      3.33 o
   8   2  14        2.97       -1.90      2.14 o
   9   2  14       17.44        8.30      3.35 o
  10   2  14       14.10       16.90      4.80 o
 -11   3  14       91.98      106.69      6.82 o
 -10   3  14       52.24       47.06      2.98 o
  -9   3  14      132.07      146.54      4.54 o
  -8   3  14      319.99      323.45      6.72 o
  -7   3  14      304.12      270.74      5.79 o
  -6   3  14      144.91      173.03      4.07 o
  -5   3  14      299.47      261.19      3.21 o
  -4   3  14     1051.27     1030.47      9.14 o
  -3   3  14        0.29        1.14      0.47 o
  -2   3  14        9.82        8.34      0.63 o
  -1   3  14        0.46        1.31      0.52 o
   0   3  14      307.19      308.72      3.35 o
   1   3  14      242.03      244.11      3.14 o
   2   3  14      140.56      133.10      2.35 o
   3   3  14      235.74      213.25      3.16 o
   4   3  14       13.51       13.05      1.06 o
   5   3  14      156.46      165.72      4.32 o
   6   3  14       21.79       21.79      1.75 o
   7   3  14        0.96       -0.05      1.59 o
   8   3  14        2.16        0.37      1.77 o
   9   3  14        1.08        5.55      3.08 o
 -11   4  14       13.56       15.11      5.55 o
 -10   4  14        0.47       -0.02      2.28 o
  -9   4  14        5.35        4.85      3.44 o
  -8   4  14        1.25        0.40      1.49 o
  -7   4  14       93.37       87.93      3.29 o
  -6   4  14       35.85       41.40      2.23 o
  -5   4  14       20.38       16.98      1.78 o
  -4   4  14      139.50      128.97      2.80 o
  -3   4  14        5.04        2.27      0.71 o
  -2   4  14       53.23       45.52      1.36 o
  -1   4  14       76.14       80.42      1.73 o
   0   4  14      525.52      472.35      5.04 o
   1   4  14      890.33      900.49      8.55 o
   2   4  14        2.13        4.63      0.81 o
   3   4  14       44.08       36.51      1.30 o
   4   4  14        5.85        6.65      1.31 o
   5   4  14      174.16      162.60      3.67 o
   6   4  14       19.26       16.24      1.24 o
   7   4  14        0.37        0.00      2.45 o
   8   4  14        0.34       -2.64      2.64 o
   9   4  14       15.70       20.23      3.94 o
 -11   5  14       11.47       10.91      5.16 o
 -10   5  14        9.73       19.68      4.21 o
  -9   5  14        5.53        4.38      2.44 o
  -8   5  14        9.87        8.47      2.37 o
  -7   5  14       21.81       27.26      2.69 o
  -6   5  14      129.25      115.66      4.46 o
  -5   5  14       25.95       18.03      1.69 o
  -4   5  14      377.46      365.30      5.84 o
  -3   5  14       24.34       21.34      1.24 o
  -2   5  14      668.87      625.32      7.97 o
  -1   5  14       32.77       33.31      1.24 o
   0   5  14      140.41      150.18      2.57 o
   1   5  14       45.97       40.90      1.94 o
   2   5  14      102.47      105.83      2.75 o
   3   5  14       71.88       70.25      2.55 o
   4   5  14      160.62      159.54      4.18 o
   5   5  14        0.80        1.16      2.12 o
   6   5  14       13.05       13.01      2.87 o
   7   5  14        5.65        5.53      2.85 o
   8   5  14        0.28       -1.16      3.65 o
   9   5  14        9.80       11.46      5.59 o
 -10   6  14        2.08        6.19      3.38 o
  -9   6  14        0.34        2.13      3.15 o
  -8   6  14       24.12       32.29      3.02 o
  -7   6  14        1.29       -1.01      1.75 o
  -6   6  14       61.95       67.45      3.49 o
  -5   6  14       30.02       24.37      1.90 o
  -4   6  14       17.74       14.22      1.50 o
  -3   6  14       14.89       12.78      1.27 o
  -2   6  14       96.75       96.31      2.88 o
  -1   6  14       26.47       27.98      2.84 o
   0   6  14       20.49       17.90      2.48 o
   1   6  14       20.23       20.30      2.68 o
   2   6  14      282.88      289.36      8.99 o
   3   6  14       12.50       13.94      2.64 o
   4   6  14       20.17       19.20      1.47 o
   5   6  14       17.88       21.54      3.00 o
   6   6  14       27.23       26.91      3.20 o
   7   6  14        0.75       -1.55      2.31 o
   8   6  14       17.26       18.13      6.11 o
   9   6  14        2.70        1.75      4.92 o
 -10   7  14       51.22       57.73     10.21 o
  -9   7  14        0.09        0.36      3.10 o
  -8   7  14        8.83        8.08      3.08 o
  -7   7  14      117.02      111.00      4.55 o
  -6   7  14        0.24       -2.31      2.43 o
  -5   7  14      152.69      162.35      3.87 o
  -4   7  14       83.41       81.82      4.57 o
  -3   7  14       20.56       20.94      2.55 o
  -2   7  14       25.07       26.84      2.77 o
  -1   7  14       10.11        8.60      4.20 o
   0   7  14       37.39       35.97      3.13 o
   1   7  14      114.57      115.74      5.30 o
   2   7  14       14.88       12.94      2.51 o
   3   7  14        3.70        0.28      2.08 o
   4   7  14        7.55        5.73      2.52 o
   5   7  14        1.66       -0.59      3.01 o
   6   7  14       11.68       12.90      2.48 o
   7   7  14        6.09       12.02      5.51 o
   8   7  14        1.89        1.15      4.96 o
  -9   8  14        1.20        0.26      3.05 o
  -8   8  14        1.66        0.39      2.69 o
  -7   8  14        0.11       -1.36      1.36 o
  -6   8  14        3.76       -2.08      2.08 o
  -5   8  14        1.88        3.83      2.27 o
  -4   8  14        0.68       -1.82      1.82 o
  -3   8  14       21.27       18.47      2.65 o
  -2   8  14        0.18        0.03      1.93 o
  -1   8  14       85.55       87.33      7.99 o
   0   8  14       11.40        6.45      2.26 o
   1   8  14        3.92        4.75      2.14 o
   2   8  14        1.52        4.32      2.20 o
   3   8  14        7.79       10.81      2.73 o
   4   8  14        3.80       -1.34      2.22 o
   5   8  14        1.16       -2.54      3.41 o
   6   8  14        5.98       12.65      4.80 o
   7   8  14        5.01       10.67      5.28 o
  -8   9  14       14.55       15.96      6.98 o
  -7   9  14        0.11        1.23      2.44 o
  -6   9  14       12.72       12.41      2.80 o
  -5   9  14        5.39        5.99      2.31 o
  -4   9  14        4.26        7.25      2.35 o
  -3   9  14       42.54       43.23      3.49 o
  -2   9  14       40.01       41.72      3.41 o
  -1   9  14        4.84        6.98      2.34 o
   0   9  14       93.91       91.90     10.20 o
   1   9  14       16.26       19.34      2.87 o
   2   9  14       41.72       41.61      3.81 o
   3   9  14        2.32        1.90      2.46 o
   4   9  14        0.60        6.01      2.76 o
   5   9  14        8.39        8.01      4.60 o
   6   9  14        1.33        6.07      4.48 o
  -6  10  14        4.38        6.30      3.17 o
  -5  10  14        0.00        0.12      2.14 o
  -4  10  14       22.37       29.26      3.14 o
  -3  10  14       12.80       14.76      2.60 o
  -2  10  14        0.31        1.75      2.03 o
  -1  10  14       31.47       39.00      3.51 o
   0  10  14       11.10       10.32      2.65 o
   1  10  14        1.52        2.22      2.33 o
   2  10  14        2.79        0.77      2.37 o
   3  10  14        5.71        8.10      2.84 o
   4  10  14        0.01        0.28      5.12 o
   5  10  14       11.94        9.72      5.08 o
  -4  11  14        1.30        2.14      4.36 o
  -3  11  14        0.38        0.75      2.06 o
  -2  11  14        0.02       -1.62      3.27 o
  -1  11  14        3.72       -0.77      2.23 o
   0  11  14        4.68       10.73     10.35 o
   1  11  14        0.46       -0.08      6.58 o
   2  11  14        0.00        1.86      2.52 o
   3  11  14        1.53        4.42      2.96 o
 -12   1  15       21.70       28.01      4.98 o
 -11   1  15      119.54      134.90      8.07 o
 -10   1  15      101.35      102.95      4.11 o
  -9   1  15      190.00      178.43      6.90 o
  -8   1  15       53.96       54.01      2.93 o
  -7   1  15      114.15      107.04      2.57 o
  -6   1  15      115.81      108.46      2.16 o
  -5   1  15        4.24        5.32      0.83 o
  -4   1  15      250.39      225.74      3.02 o
  -3   1  15      177.27      170.92      2.36 o
  -2   1  15      280.51      277.59      3.19 o
  -1   1  15       93.20       90.26      1.68 o
   0   1  15       23.36       25.73      0.94 o
   1   1  15       47.07       44.79      1.20 o
   2   1  15       18.29       16.42      0.91 o
   3   1  15        0.51       -0.70      0.70 o
   4   1  15        4.54        1.43      0.73 o
   5   1  15      131.03      134.89      3.40 o
   6   1  15      173.84      193.81      4.30 o
   7   1  15       39.96       43.14      2.84 o
   8   1  15       18.02       17.94      2.41 o
   9   1  15        0.16       -2.72      4.54 o
 -12   2  15       20.53       19.60      5.87 o
 -11   2  15       16.04       21.72      5.61 o
 -10   2  15        0.01        1.39      1.77 o
  -9   2  15       26.30       35.26      2.13 o
  -8   2  15        0.35        0.75      1.06 o
  -7   2  15       36.91       33.11      1.63 o
  -6   2  15      401.34      373.36      5.19 o
  -5   2  15      173.42      174.95      2.64 o
  -4   2  15      318.71      327.46      3.86 o
  -3   2  15     1084.63     1067.37      9.89 o
  -2   2  15       22.66       19.59      0.89 o
  -1   2  15      433.44      440.07      4.47 o
   0   2  15     1686.16     1646.39     14.58 o
   1   2  15      225.69      200.65      2.61 o
   2   2  15      342.39      354.56      4.13 o
   3   2  15      145.63      160.44      2.66 o
   4   2  15        0.03        1.44      0.92 o
   5   2  15        0.21       -0.04      1.04 o
   6   2  15       27.17       26.19      2.28 o
   7   2  15       38.84       34.53      2.79 o
   8   2  15       51.39       57.47      3.29 o
   9   2  15        1.34        3.06      3.08 o
 -11   3  15        0.36        4.19      3.36 o
 -10   3  15        0.01       -1.90      1.90 o
  -9   3  15       17.80       19.31      2.31 o
  -8   3  15        2.99        1.41      1.50 o
  -7   3  15       37.97       39.24      1.68 o
  -6   3  15        0.87        2.79      0.81 o
  -5   3  15       18.81       18.10      1.04 o
  -4   3  15      400.28      374.14      4.01 o
  -3   3  15        6.77        5.27      0.57 o
  -2   3  15        0.78        0.89      0.54 o
  -1   3  15       19.41       17.80      0.81 o
   0   3  15        0.01        2.05      0.62 o
   1   3  15      747.06      743.84      7.56 o
   2   3  15      230.86      237.10      3.38 o
   3   3  15        0.10       -0.34      0.82 o
   4   3  15        9.64       14.05      1.19 o
   5   3  15        1.58        0.55      1.17 o
   6   3  15       41.34       39.42      2.11 o
   7   3  15        8.98        3.96      1.97 o
   8   3  15        4.61        3.84      1.95 o
   9   3  15        0.32       -0.35      3.03 o
 -11   4  15       21.11       23.88      5.99 o
 -10   4  15        0.28       -1.37      3.18 o
  -9   4  15        0.02       -1.96      1.96 o
  -8   4  15        8.49        9.37      2.09 o
  -7   4  15       84.69       85.21      3.30 o
  -6   4  15        1.07        2.52      1.36 o
  -5   4  15      459.64      436.13      7.59 o
  -4   4  15      572.77      578.27      9.72 o
  -3   4  15       11.92       11.39      0.94 o
  -2   4  15      437.58      434.02      5.18 o
  -1   4  15      217.53      207.61      3.05 o
   0   4  15       10.00       14.09      1.07 o
   1   4  15      791.89      781.89      8.88 o
   2   4  15      230.05      227.62      3.23 o
   3   4  15      328.43      309.06      4.57 o
   4   4  15       42.03       38.39      1.66 o
   5   4  15        5.47        4.40      1.18 o
   6   4  15       13.16       11.88      1.30 o
   7   4  15       35.59       35.47      2.04 o
   8   4  15        2.75        3.66      3.73 o
   9   4  15       46.04       41.49      7.54 o
 -11   5  15        5.57        2.58      4.84 o
 -10   5  15      130.76      154.68      8.29 o
  -9   5  15       46.31       44.79      3.76 o
  -8   5  15       50.41       48.92      3.57 o
  -7   5  15       17.94       15.39      2.36 o
  -6   5  15        0.02       -0.09      1.70 o
  -5   5  15       99.04      102.53      3.60 o
  -4   5  15       35.55       36.59      1.98 o
  -3   5  15      106.80      105.65      2.94 o
  -2   5  15      210.83      188.03      5.39 o
  -1   5  15      174.96      166.16      2.96 o
   0   5  15       96.45       84.59      1.97 o
   1   5  15        0.19        3.77      1.14 o
   2   5  15       34.85       32.57      1.77 o
   3   5  15       74.69       68.17      2.60 o
   4   5  15      218.12      222.97      5.16 o
   5   5  15        0.54        1.11      1.76 o
   6   5  15        0.29       -2.15      2.15 o
   7   5  15        2.42        4.52      2.77 o
   8   5  15       38.96       36.61      6.86 o
   9   5  15        0.20        2.26      4.72 o
 -10   6  15        2.26        0.69      3.27 o
  -9   6  15        1.66        0.49      2.96 o
  -8   6  15        1.22        3.67      2.05 o
  -7   6  15       14.78       14.83      2.64 o
  -6   6  15       12.94       15.61      2.18 o
  -5   6  15      102.82       96.38      3.88 o
  -4   6  15       63.17       63.16      2.55 o
  -3   6  15        4.25        1.99      1.13 o
  -2   6  15       49.29       55.55      1.92 o
  -1   6  15       57.81       41.77      3.29 o
   0   6  15       23.45       18.81      2.65 o
   1   6  15       76.92       86.36      4.67 o
   2   6  15        0.00        0.20      2.00 o
   3   6  15       42.44       39.61      5.85 o
   4   6  15       91.39       84.62      2.65 o
   5   6  15        0.29       -1.61      1.61 o
   6   6  15        0.85        0.08      2.30 o
   7   6  15        6.13        6.19      4.80 o
   8   6  15        9.64        6.90      5.20 o
   9   6  15        0.06       -3.25      4.32 o
  -9   7  15       32.72       37.19      4.69 o
  -8   7  15        2.70        0.34      2.60 o
  -7   7  15        0.51       -0.01      1.78 o
  -6   7  15       93.04       96.91      5.14 o
  -5   7  15       36.14       33.02      1.92 o
  -4   7  15       36.83       38.48      4.33 o
  -3   7  15       12.07       11.11      2.36 o
  -2   7  15        1.77        0.65      1.88 o
  -1   7  15       51.92       45.57      3.47 o
   0   7  15        9.08       15.17      2.62 o
   1   7  15        0.03        1.85      1.98 o
   2   7  15       33.66       31.40      3.25 o
   3   7  15        7.17       10.74      2.59 o
   4   7  15       14.49       17.14      3.14 o
   5   7  15        0.00       -1.50      2.34 o
   6   7  15        0.13       -0.53      1.51 o
   7   7  15        0.01        9.56      5.32 o
   8   7  15        4.13        7.18      5.35 o
  -8   8  15        2.70        0.95      2.75 o
  -7   8  15        0.49       -2.16      2.16 o
  -6   8  15        8.59        5.89      2.57 o
  -5   8  15       40.76       52.48      4.06 o
  -4   8  15       16.41       14.88      2.76 o
  -3   8  15       60.30       64.34      8.85 o
  -2   8  15       36.88       33.46      3.18 o
  -1   8  15       12.75       11.87      4.07 o
   0   8  15       96.77      103.79      5.10 o
   1   8  15        3.54        2.27      2.17 o
   2   8  15      102.24      109.68      8.57 o
   3   8  15        2.73        2.48      2.22 o
   4   8  15        8.45        6.46      2.79 o
   5   8  15        2.34        2.82      3.93 o
   6   8  15       12.71        8.29      5.08 o
   7   8  15        1.97       -3.29      3.77 o
  -7   9  15        0.09       -0.78      2.40 o
  -6   9  15        6.89        8.09      2.60 o
  -5   9  15        4.24        2.59      2.30 o
  -4   9  15       16.27       15.23      4.30 o
  -3   9  15        0.40       -1.22      2.07 o
  -2   9  15        8.62        9.16      2.57 o
  -1   9  15       45.04       49.39      3.87 o
   0   9  15        2.80        0.07      2.11 o
   1   9  15       34.25       34.80      4.03 o
   2   9  15        0.02       -2.17      2.17 o
   3   9  15        0.79        1.18      3.17 o
   4   9  15        2.50        6.36      2.88 o
   5   9  15        5.30        9.88      4.80 o
   6   9  15        7.33       13.88      4.76 o
  -6  10  15        1.51        4.31      2.47 o
  -5  10  15        5.60        8.06      2.64 o
  -4  10  15        0.05       -1.72      2.19 o
  -3  10  15        1.68        2.85      2.38 o
  -2  10  15        8.20        3.31      2.33 o
  -1  10  15       19.29       21.28      6.13 o
   0  10  15        5.41        7.82      2.66 o
   1  10  15        2.01        0.16      3.07 o
   2  10  15        1.71        5.03      2.71 o
   3  10  15        3.14        8.48      2.93 o
   4  10  15        0.52        0.86      3.89 o
  -3  11  15        0.13       -2.11      2.11 o
  -2  11  15        1.49       -0.78      5.04 o
  -1  11  15        2.93       -0.45      4.46 o
   0  11  15        1.37       -1.12      2.46 o
   1  11  15        4.18        2.67      3.77 o
   2  11  15        0.09        2.63      2.56 o
 -12   0  16       47.63       61.13      8.96 o
 -11   0  16       38.83       33.96      6.90 o
 -10   0  16       43.35       50.44      4.50 o
  -9   0  16      137.84      142.90     10.28 o
  -8   0  16       86.08       90.37      5.14 o
  -7   0  16      479.73      436.84      8.65 o
  -6   0  16      731.94      705.22     11.06 o
  -5   0  16      649.61      622.07      9.72 o
  -4   0  16     1467.88     1386.08     21.53 o
  -3   0  16        5.56        6.27      1.03 o
  -2   0  16      696.65      632.88      8.81 o
  -1   0  16     1178.57     1195.00     17.89 o
   0   0  16      377.95      376.59      5.77 o
   1   0  16     1062.06     1099.97     13.91 o
   2   0  16       83.00       72.99      3.50 o
   3   0  16      249.90      248.29      4.55 o
   4   0  16      341.75      335.92      7.29 o
   5   0  16       12.30       16.65      5.69 o
   6   0  16       52.96       47.86      3.32 o
   7   0  16       11.31       18.41      4.13 o
   8   0  16       27.41       23.88      4.84 o
   9   0  16        2.34       -0.79      3.45 o
 -12   1  16        8.19       13.78      4.27 o
 -11   1  16       16.83       18.32      4.53 o
 -10   1  16       13.54       10.37      2.19 o
  -9   1  16       22.06       21.51      2.36 o
  -8   1  16        1.73        3.59      1.28 o
  -7   1  16       31.22       31.66      1.88 o
  -6   1  16       13.96       11.36      1.09 o
  -5   1  16     1406.01     1377.85     12.72 o
  -4   1  16       99.80       96.92      1.91 o
  -3   1  16       70.34       62.75      1.47 o
  -2   1  16      143.90      147.66      2.17 o
  -1   1  16      381.22      364.48      4.67 o
   0   1  16       43.31       37.37      1.13 o
   1   1  16       56.96       69.23      1.53 o
   2   1  16      711.29      745.67      7.11 o
   3   1  16        1.70        1.57      0.79 o
   4   1  16       15.82       17.24      1.29 o
   5   1  16        8.43        7.20      1.46 o
   6   1  16        0.16        1.46      1.59 o
   7   1  16       21.34       25.64      2.56 o
   8   1  16        3.45        1.70      2.78 o
   9   1  16        1.75       -3.69      3.69 o
 -11   2  16       59.95       64.73      6.13 o
 -10   2  16        0.38       -1.15      1.57 o
  -9   2  16       65.78       68.84      2.73 o
  -8   2  16       73.25       78.89      2.49 o
  -7   2  16      167.16      169.63      3.48 o
  -6   2  16       14.33       14.22      1.28 o
  -5   2  16       43.98       51.12      1.50 o
  -4   2  16       17.77       16.47      0.98 o
  -3   2  16      238.60      241.91      3.13 o
  -2   2  16       10.23        3.82      0.70 o
  -1   2  16        9.41       10.43      0.80 o
   0   2  16      286.15      291.84      4.18 o
   1   2  16      554.90      517.21      5.47 o
   2   2  16      533.14      509.76      5.50 o
   3   2  16      136.20      127.01      2.41 o
   4   2  16       53.66       55.23      1.81 o
   5   2  16       51.39       55.42      2.50 o
   6   2  16        0.40        0.52      1.63 o
   7   2  16        0.12       -0.18      1.98 o
   8   2  16        3.77        3.90      1.98 o
   9   2  16        1.74        2.82      4.09 o
 -11   3  16      113.09      106.56     10.27 o
 -10   3  16       78.07       69.29      4.57 o
  -9   3  16       91.74       93.90      3.80 o
  -8   3  16       64.48       69.10      3.14 o
  -7   3  16       62.25       67.78      2.19 o
  -6   3  16      281.51      252.33      5.08 o
  -5   3  16      331.75      313.96      5.52 o
  -4   3  16       31.78       24.03      1.02 o
  -3   3  16      168.57      169.37      2.89 o
  -2   3  16        3.95        4.07      0.64 o
  -1   3  16      125.72      120.49      1.89 o
   0   3  16      157.41      165.47      3.45 o
   1   3  16      103.08      101.45      2.29 o
   2   3  16       18.03       21.42      1.19 o
   3   3  16      237.30      260.74      4.49 o
   4   3  16       40.11       41.37      1.76 o
   5   3  16       51.31       48.99      2.30 o
   6   3  16      102.75      106.94      4.05 o
   7   3  16        3.49        7.91      2.52 o
   8   3  16       23.52       19.71      2.45 o
   9   3  16        1.61        2.44      3.12 o
 -11   4  16        3.55        5.16      4.52 o
 -10   4  16       14.94       14.75      3.08 o
  -9   4  16       39.19       48.66      3.85 o
  -8   4  16       13.26       11.73      3.60 o
  -7   4  16        0.29        0.51      1.41 o
  -6   4  16      157.92      152.22      5.38 o
  -5   4  16       96.85       93.83      3.19 o
  -4   4  16        5.96        6.28      1.28 o
  -3   4  16       81.51       77.89      2.19 o
  -2   4  16      283.31      282.18      4.07 o
  -1   4  16        1.73        0.75      0.57 o
   0   4  16        2.23        3.25      0.69 o
   1   4  16       56.05       62.20      1.62 o
   2   4  16      624.36      628.40      6.98 o
   3   4  16       76.70       66.78      2.08 o
   4   4  16       81.13       80.25      3.38 o
   5   4  16       56.85       58.42      2.74 o
   6   4  16        0.15       -0.28      1.10 o
   7   4  16        3.02       -0.40      1.94 o
   8   4  16        0.70       -2.66      2.66 o
   9   4  16        4.82       10.11      5.63 o
 -10   5  16        2.17        4.05      3.36 o
  -9   5  16       69.32       79.55      4.64 o
  -8   5  16       35.53       34.37      3.25 o
  -7   5  16       17.61       15.82      2.64 o
  -6   5  16       57.87       58.69      3.38 o
  -5   5  16      101.41       96.30      4.01 o
  -4   5  16        9.68       11.03      1.49 o
  -3   5  16        3.87        3.99      1.22 o
  -2   5  16      212.95      193.31      4.03 o
  -1   5  16        1.65        2.66      1.06 o
   0   5  16       12.29        9.73      1.24 o
   1   5  16       72.62       60.72      2.09 o
   2   5  16        2.19        3.44      1.01 o
   3   5  16       11.58        6.17      1.57 o
   4   5  16       13.24        8.97      1.66 o
   5   5  16        1.90        4.75      2.02 o
   6   5  16       35.55       27.37      3.49 o
   7   5  16        2.28        0.72      2.67 o
   8   5  16        0.01        4.72      4.80 o
   9   5  16        3.77       10.43      5.55 o
 -10   6  16       16.31       13.75      3.99 o
  -9   6  16        1.03       -0.41      2.69 o
  -8   6  16        6.84        4.90      2.23 o
  -7   6  16        6.95        5.72      2.09 o
  -6   6  16       35.02       41.08      4.44 o
  -5   6  16      149.66      148.14      4.91 o
  -4   6  16       28.98       35.71      2.05 o
  -3   6  16       33.38       32.58      1.82 o
  -2   6  16      326.54      314.51      6.11 o
  -1   6  16       75.79       81.80      4.64 o
   0   6  16       22.63       26.87      2.96 o
   1   6  16      170.89      155.05      6.31 o
   2   6  16        5.26        7.10      2.41 o
   3   6  16       10.85       10.46      2.66 o
   4   6  16       79.59       79.20      3.08 o
   5   6  16        2.41        2.94      1.72 o
   6   6  16       18.66       10.38      4.17 o
   7   6  16        0.02       -4.40      4.40 o
   8   6  16        0.00        4.84      5.08 o
  -9   7  16       42.91       46.37      5.01 o
  -8   7  16        1.84        1.22      2.67 o
  -7   7  16        0.03        1.55      2.57 o
  -6   7  16        1.75        1.03      2.76 o
  -5   7  16        0.37       -1.14      1.14 o
  -4   7  16        5.52        5.50      1.07 o
  -3   7  16        1.62       -0.36      1.81 o
  -2   7  16       34.98       37.85      6.27 o
  -1   7  16       14.32       17.76      3.95 o
   0   7  16       13.50       12.27      2.50 o
   1   7  16        4.22        7.46      2.41 o
   2   7  16        5.45        7.13      2.31 o
   3   7  16        0.29        3.61      2.31 o
   4   7  16        8.89       13.17      2.86 o
   5   7  16        3.72        1.16      2.67 o
   6   7  16        9.87       11.62      2.22 o
   7   7  16       23.09       35.07      6.86 o
   8   7  16        0.01       -0.56      4.68 o
  -8   8  16        1.33        1.31      3.09 o
  -7   8  16        0.16       -2.46      2.46 o
  -6   8  16        4.76        8.39      2.66 o
  -5   8  16       86.44       96.05      5.39 o
  -4   8  16        2.90       -0.81      2.02 o
  -3   8  16        1.55        1.08      4.26 o
  -2   8  16       10.46        9.45      2.54 o
  -1   8  16        0.00        2.80      2.17 o
   0   8  16        6.95        9.16      2.50 o
   1   8  16       15.49       20.00      3.01 o
   2   8  16       18.41       17.66      3.00 o
   3   8  16        2.49        0.80      2.21 o
   4   8  16        4.40        6.89      3.15 o
   5   8  16        3.81       10.04      4.68 o
   6   8  16       27.34       28.68      6.47 o
   7   8  16        2.70        4.24      4.72 o
  -7   9  16       14.02       13.93      5.71 o
  -6   9  16        3.71        3.71      3.55 o
  -5   9  16       36.97       41.57      3.80 o
  -4   9  16        4.58        3.33      2.38 o
  -3   9  16        5.09        6.28      2.56 o
  -2   9  16       19.06       16.90      2.91 o
  -1   9  16       15.61       26.43      4.22 o
   0   9  16        4.08        6.59      4.38 o
   1   9  16        0.55       -1.05      2.16 o
   2   9  16       19.90       22.01      6.58 o
   3   9  16        3.06        4.06      2.66 o
   4   9  16       27.41       39.83      6.60 o
   5   9  16        9.62       19.24      5.71 o
   6   9  16        0.00       -1.55      4.20 o
  -6  10  16       12.59       20.11      3.85 o
  -5  10  16        3.05       -1.10      2.33 o
  -4  10  16       11.09       13.69      2.86 o
  -3  10  16       13.77       16.74      3.00 o
  -2  10  16       12.49       13.72      3.69 o
  -1  10  16        1.06        3.09      2.42 o
   0  10  16       30.21       36.53      3.78 o
   1  10  16        1.42        5.07      2.67 o
   2  10  16        8.22        4.43      6.21 o
   3  10  16        0.28        4.14      2.76 o
   4  10  16        0.38       -0.63      2.96 o
  -3  11  16        3.09        6.60      3.43 o
  -2  11  16        0.00        0.45      2.47 o
  -1  11  16       14.71       15.70      3.05 o
   0  11  16        0.96       -0.12      2.62 o
   1  11  16        0.37        2.73      7.22 o
 -11   1  17       14.55        7.85      3.80 o
 -10   1  17       44.47       47.73      3.87 o
  -9   1  17        2.52        4.78      1.85 o
  -8   1  17       69.30       71.70      3.01 o
  -7   1  17       86.07       79.23      2.70 o
  -6   1  17        6.06        3.00      0.92 o
  -5   1  17        1.31        5.08      0.96 o
  -4   1  17       46.54       44.33      1.41 o
  -3   1  17        0.45        0.31      0.68 o
  -2   1  17        4.60        3.84      0.69 o
  -1   1  17      177.23      170.49      2.56 o
   0   1  17      180.89      180.15      2.54 o
   1   1  17       61.14       63.48      1.56 o
   2   1  17      140.58      134.06      2.28 o
   3   1  17      412.92      407.68      6.07 o
   4   1  17      207.53      223.63      3.91 o
   5   1  17      103.08      109.73      3.16 o
   6   1  17       69.27       67.94      3.81 o
   7   1  17        0.50        2.79      1.94 o
   8   1  17       13.54        9.95      4.94 o
   9   1  17        3.51        0.67      3.85 o
 -11   2  17      118.19      132.87      8.17 o
 -10   2  17       50.11       49.94      4.11 o
  -9   2  17       50.27       48.90      3.96 o
  -8   2  17      148.88      147.57      3.80 o
  -7   2  17      166.00      165.15      3.46 o
  -6   2  17       98.17       92.69      2.52 o
  -5   2  17      546.08      495.48      6.05 o
  -4   2  17      736.78      729.26      7.33 o
  -3   2  17      242.62      248.63      3.26 o
  -2   2  17      163.43      164.51      2.47 o
  -1   2  17      583.68      555.21      5.79 o
   0   2  17      214.41      233.00      3.27 o
   1   2  17       38.60       40.86      1.36 o
   2   2  17        9.74       10.02      1.03 o
   3   2  17        1.95        3.57      0.93 o
   4   2  17       23.10       25.57      1.63 o
   5   2  17        1.00        4.79      1.65 o
   6   2  17       14.61       16.88      2.16 o
   7   2  17       19.55       16.92      2.82 o
   8   2  17        0.07        1.80      1.88 o
   9   2  17        0.43        2.78      4.40 o
 -11   3  17        0.17        3.69      4.60 o
 -10   3  17        6.98        6.02      5.06 o
  -9   3  17        3.56        4.27      1.88 o
  -8   3  17       44.09       46.55      2.77 o
  -7   3  17        6.51        7.10      1.20 o
  -6   3  17       38.91       51.06      1.76 o
  -5   3  17       65.68       70.41      2.00 o
  -4   3  17       26.35       28.56      1.56 o
  -3   3  17      252.21      258.32      3.42 o
  -2   3  17        2.65        0.64      0.66 o
  -1   3  17       56.98       56.84      1.57 o
   0   3  17        3.04        3.55      0.77 o
   1   3  17       46.96       39.10      1.34 o
   2   3  17        0.32        0.48      0.87 o
   3   3  17      161.42      159.63      2.86 o
   4   3  17        2.70        4.75      1.26 o
   5   3  17       72.75       74.40      3.25 o
   6   3  17       43.02       47.13      3.17 o
   7   3  17        4.87        6.41      2.40 o
   8   3  17       17.29       22.92      4.15 o
 -11   4  17        0.45        3.45      4.48 o
 -10   4  17       22.49       29.65      4.27 o
  -9   4  17       27.13       36.76      3.56 o
  -8   4  17      158.82      158.55      5.94 o
  -7   4  17      205.46      203.99      5.77 o
  -6   4  17      470.55      470.45      8.40 o
  -5   4  17       10.47       15.60      1.95 o
  -4   4  17      819.11      771.73     11.77 o
  -3   4  17       15.68       14.43      1.39 o
  -2   4  17       13.96       16.65      1.35 o
  -1   4  17       37.71       32.18      1.11 o
   0   4  17        9.30        7.75      0.81 o
   1   4  17      110.80      114.00      2.20 o
   2   4  17      105.33      112.46      2.68 o
   3   4  17        4.68        4.13      1.12 o
   4   4  17       36.78       34.73      1.83 o
   5   4  17        3.22        4.45      1.97 o
   6   4  17       16.14       15.52      1.71 o
   7   4  17        7.34        5.07      1.17 o
   8   4  17        0.17       -2.47      3.45 o
   9   4  17        0.37        4.76      5.04 o
 -10   5  17        0.03        2.59      3.39 o
  -9   5  17       31.65       32.27      3.44 o
  -8   5  17        4.88        0.29      2.16 o
  -7   5  17       12.20       11.98      2.38 o
  -6   5  17        1.55        3.85      1.87 o
  -5   5  17        4.26        4.33      1.78 o
  -4   5  17       49.84       50.30      4.01 o
  -3   5  17      103.33      106.02      3.91 o
  -2   5  17        7.60        9.54      1.46 o
  -1   5  17       23.39       29.54      1.84 o
   0   5  17       70.67       58.63      2.29 o
   1   5  17      410.72      395.91      6.06 o
   2   5  17       63.01       48.07      1.65 o
   3   5  17       16.36       17.61      1.72 o
   4   5  17       30.86       31.76      2.71 o
   5   5  17       55.80       56.74      3.49 o
   6   5  17       20.17       21.10      3.47 o
   7   5  17        6.06        9.27      3.85 o
   8   5  17        0.23       -0.56      4.68 o
   9   5  17       15.06       18.80      6.78 o
 -10   6  17       18.39       20.63      5.24 o
  -9   6  17        1.01        8.91      4.84 o
  -8   6  17       22.14       27.47      3.92 o
  -7   6  17       23.59       27.55      2.86 o
  -6   6  17       16.18       19.55      2.89 o
  -5   6  17        0.03        3.01      1.76 o
  -4   6  17        0.17        1.98      1.28 o
  -3   6  17        5.81        7.27      1.34 o
  -2   6  17       69.75       66.03      3.49 o
  -1   6  17        0.93        0.85      1.08 o
   0   6  17       18.27       14.45      4.24 o
   1   6  17       53.16       39.39      3.57 o
   2   6  17       20.93       22.53      3.05 o
   3   6  17        2.06        2.30      2.30 o
   4   6  17       46.58       36.46      1.98 o
   5   6  17        0.89        2.31      1.75 o
   6   6  17        0.29       -0.16      2.16 o
   7   6  17        0.30        1.35      4.36 o
   8   6  17        0.00        6.07      5.35 o
  -9   7  17        6.82       11.30      3.48 o
  -8   7  17       22.12       24.62      4.02 o
  -7   7  17        3.36        1.05      3.33 o
  -6   7  17       27.15       30.40      4.01 o
  -5   7  17       10.35        5.50      1.71 o
  -4   7  17       11.92       12.45      1.32 o
  -3   7  17        3.30        1.32      2.50 o
  -2   7  17        6.06        2.22      1.99 o
  -1   7  17        0.54        1.98      1.97 o
   0   7  17        4.21        4.41      2.16 o
   1   7  17       14.49       17.09      4.03 o
   2   7  17       21.61       21.11      4.46 o
   3   7  17        1.59        1.93      2.33 o
   4   7  17        5.07        3.13      2.56 o
   5   7  17        0.31        1.10      2.75 o
   6   7  17        4.50        4.63      1.54 o
   7   7  17        0.10        4.36      5.28 o
  -8   8  17        0.09       -0.05      2.78 o
  -7   8  17        7.47        8.31      4.07 o
  -6   8  17       15.58       19.41      3.27 o
  -5   8  17       50.08       54.60      4.27 o
  -4   8  17       13.69       14.33      2.89 o
  -3   8  17        7.61        4.15      3.57 o
  -2   8  17       30.89       36.91      3.54 o
  -1   8  17      108.42      122.93      6.80 o
   0   8  17       26.69       28.53      3.41 o
   1   8  17        1.53       -2.10      2.10 o
   2   8  17        5.60        8.76      2.76 o
   3   8  17        6.83       11.28      2.96 o
   4   8  17        0.32        3.86      3.41 o
   5   8  17        8.75       13.33      5.28 o
   6   8  17        8.38        6.82      4.96 o
  -7   9  17        0.37        0.73      2.56 o
  -6   9  17        8.37        8.73      2.71 o
  -5   9  17        0.35       -2.21      2.21 o
  -4   9  17        1.94        2.62      2.34 o
  -3   9  17       15.35       13.97      2.92 o
  -2   9  17       15.81       15.62      4.18 o
  -1   9  17        2.00        4.84      2.35 o
   0   9  17       52.90       45.42      3.96 o
   1   9  17       23.11       24.85      3.45 o
   2   9  17       15.07       20.85      3.46 o
   3   9  17        1.78        1.69      3.91 o
   4   9  17       11.20       23.18      4.00 o
   5   9  17        9.13       13.25      5.20 o
  -5  10  17        2.64        1.53      2.63 o
  -4  10  17       15.07       18.36      3.35 o
  -3  10  17       16.19       18.93      3.11 o
  -2  10  17        6.75        6.55      2.64 o
  -1  10  17        0.05       -0.52      2.23 o
   0  10  17        0.32        0.08      3.83 o
   1  10  17       33.15       41.76      4.30 o
   2  10  17        3.85        2.62      2.69 o
   3  10  17        4.77        1.26      2.66 o
  -1  11  17       11.25       13.48      3.19 o
   0  11  17        0.57        0.54      2.76 o
 -11   0  18      268.09      306.72     17.74 o
 -10   0  18       84.41       95.72      9.40 o
  -9   0  18      260.79      267.55      9.66 o
  -8   0  18       42.84       41.88      5.14 o
  -7   0  18      118.88      116.16      4.68 o
  -6   0  18      399.34      380.14      7.84 o
  -5   0  18      759.25      733.83     12.62 o
  -4   0  18      186.98      169.32      3.82 o
  -3   0  18     2500.87     2395.48     28.46 o
  -2   0  18        0.08       -0.97      0.97 o
  -1   0  18       43.41       44.55      1.84 o
   0   0  18      122.93       97.16      2.67 o
   1   0  18      525.00      572.61     11.90 o
   2   0  18        0.99       -1.06      1.06 o
   3   0  18       90.14       87.38      3.03 o
   4   0  18        2.25        0.06      1.69 o
   5   0  18       39.58       37.60      2.97 o
   6   0  18        3.07        8.36      2.29 o
   7   0  18       24.68       28.44      5.08 o
   8   0  18        0.01        4.72      4.16 o
 -11   1  18        4.84        8.61      4.09 o
 -10   1  18        0.34       -1.70      2.23 o
  -9   1  18        8.59        6.48      2.59 o
  -8   1  18       12.80       16.20      2.15 o
  -7   1  18       28.43       27.84      1.86 o
  -6   1  18       74.03       72.22      2.40 o
  -5   1  18      422.76      397.53      5.26 o
  -4   1  18       43.60       40.66      1.49 o
  -3   1  18        8.75       10.22      0.92 o
  -2   1  18      147.32      139.65      2.24 o
  -1   1  18      294.98      321.74      3.94 o
   0   1  18      205.42      221.72      2.98 o
   1   1  18      110.87      114.84      2.11 o
   2   1  18       22.07       22.86      1.18 o
   3   1  18       68.65       69.37      2.09 o
   4   1  18        7.91        6.70      1.32 o
   5   1  18       21.22       15.77      1.71 o
   6   1  18       39.43       49.36      3.01 o
   7   1  18        9.19       11.05      3.17 o
   8   1  18       23.96       22.49      3.40 o
 -11   2  18       17.42       16.09      4.42 o
 -10   2  18       44.07       56.87      4.56 o
  -9   2  18       16.30       12.04      1.91 o
  -8   2  18       13.40       23.44      1.75 o
  -7   2  18      127.10      125.93      3.04 o
  -6   2  18       26.84       26.21      1.59 o
  -5   2  18        7.80        8.56      1.19 o
  -4   2  18      283.15      261.23      3.50 o
  -3   2  18       94.52       92.79      1.94 o
  -2   2  18      111.53       99.00      1.96 o
  -1   2  18      724.40      690.50      6.99 o
   0   2  18      165.94      148.58      2.45 o
   1   2  18      193.55      186.07      2.97 o
   2   2  18        0.10       -0.68      0.68 o
   3   2  18       52.80       51.37      1.77 o
   4   2  18        2.49        3.74      1.16 o
   5   2  18       13.64       18.23      2.11 o
   6   2  18       32.72       37.55      3.65 o
   7   2  18       62.28       60.74      3.36 o
   8   2  18        0.24       -0.16      2.99 o
 -11   3  18       40.67       63.71      8.61 o
 -10   3  18       47.06       43.78      4.85 o
  -9   3  18        0.78        0.43      1.64 o
  -8   3  18       13.97       11.96      1.97 o
  -7   3  18       41.03       45.86      1.60 o
  -6   3  18      141.30      141.85      2.92 o
  -5   3  18        4.74        3.44      1.01 o
  -4   3  18      448.16      422.51      5.94 o
  -3   3  18       10.78        7.51      0.84 o
  -2   3  18      259.17      239.05      3.15 o
  -1   3  18       30.99       31.32      1.23 o
   0   3  18      371.55      364.24      4.80 o
   1   3  18      186.85      186.51      2.93 o
   2   3  18       61.59       71.37      1.96 o
   3   3  18        0.85        1.20      1.06 o
   4   3  18       90.94       88.92      3.12 o
   5   3  18       43.08       50.27      3.19 o
   6   3  18      127.24      123.76      4.84 o
   7   3  18       26.41       28.73      2.76 o
   8   3  18        0.01       -2.71      2.71 o
 -10   4  18       60.62       53.91      7.62 o
  -9   4  18       10.01       12.29      2.80 o
  -8   4  18        3.99        4.78      2.34 o
  -7   4  18        1.08       -1.88      1.88 o
  -6   4  18       86.75       92.38      3.47 o
  -5   4  18      105.34      110.83      3.53 o
  -4   4  18       83.40       69.92      2.82 o
  -3   4  18       20.50       17.86      1.56 o
  -2   4  18       29.81       26.15      1.29 o
  -1   4  18      146.29      132.36      2.43 o
   0   4  18        1.40       -0.26      0.76 o
   1   4  18        0.43        3.03      1.07 o
   2   4  18       93.32       87.69      2.47 o
   3   4  18        7.81        8.61      1.84 o
   4   4  18       75.01       67.19      2.77 o
   5   4  18        8.99        8.96      1.41 o
   6   4  18        0.58       -0.27      1.24 o
   7   4  18        0.22       -1.05      1.05 o
   8   4  18        5.34       12.65      5.83 o
   9   4  18        0.03        3.41      5.35 o
 -10   5  18        0.21        2.29      3.25 o
  -9   5  18       13.94       10.92      4.50 o
  -8   5  18       24.04       22.78      2.97 o
  -7   5  18       44.31       47.79      3.41 o
  -6   5  18        0.50        2.35      1.80 o
  -5   5  18        1.89       -0.24      1.66 o
  -4   5  18       37.89       37.83      2.80 o
  -3   5  18       54.16       42.87      2.34 o
  -2   5  18       86.88       75.20      2.88 o
  -1   5  18       27.92       24.97      1.81 o
   0   5  18       20.13       15.95      1.57 o
   1   5  18       14.93       19.41      1.23 o
   2   5  18       46.92       49.52      1.63 o
   3   5  18       76.02       73.65      2.18 o
   4   5  18        0.18       -0.77      1.78 o
   5   5  18        1.67        3.58      2.15 o
   6   5  18        0.96        2.92      2.69 o
   7   5  18        4.31        7.26      4.88 o
   8   5  18        5.19        2.30      4.96 o
  -9   6  18       75.36       90.41      6.60 o
  -8   6  18        0.27       -2.52      2.52 o
  -7   6  18       77.15       80.43      4.23 o
  -6   6  18       73.31       82.45      4.08 o
  -5   6  18       75.20       78.74      3.76 o
  -4   6  18       49.48       59.41      3.21 o
  -3   6  18       85.25       78.86      2.85 o
  -2   6  18        3.02        3.98      1.20 o
  -1   6  18      167.65      161.72      4.83 o
   0   6  18       13.11        6.13      2.32 o
   1   6  18       10.41       11.20      2.54 o
   2   6  18       74.01       77.15      4.74 o
   3   6  18       14.20       13.68      2.94 o
   4   6  18        0.06       -1.11      1.11 o
   5   6  18        4.12        0.35      1.82 o
   6   6  18        0.85       -2.74      3.97 o
   7   6  18        1.79        7.77      4.84 o
   8   6  18        1.29       12.22      5.99 o
  -9   7  18        0.00       -2.88      3.07 o
  -8   7  18        0.13       -0.61      2.86 o
  -7   7  18        0.06        3.43      2.63 o
  -6   7  18       41.60       49.47      3.08 o
  -5   7  18       61.93       63.52      3.22 o
  -4   7  18        9.14        6.51      1.28 o
  -3   7  18        7.73       10.68      2.54 o
  -2   7  18        7.79       12.58      3.09 o
  -1   7  18       53.13       64.18      7.26 o
   0   7  18       45.37       45.97      4.30 o
   1   7  18       12.73       13.06      2.68 o
   2   7  18       10.53       11.73      2.84 o
   3   7  18        5.71        2.10      2.50 o
   4   7  18        0.02       -2.70      2.70 o
   5   7  18       18.84       29.61      4.58 o
   6   7  18        1.74       -3.81      4.01 o
   7   7  18       13.20        5.55      5.39 o
  -8   8  18       10.09        9.87      3.33 o
  -7   8  18        1.22       -2.47      2.47 o
  -6   8  18        0.78       -1.18      2.22 o
  -5   8  18        4.98        9.46      2.76 o
  -4   8  18       13.06       15.17      5.24 o
  -3   8  18        5.88        6.87      2.92 o
  -2   8  18       36.23       38.53      3.72 o
  -1   8  18       31.53       31.12      3.49 o
   0   8  18        0.37       -0.93      2.07 o
   1   8  18        3.42        2.39      2.29 o
   2   8  18        9.77        4.44      4.38 o
   3   8  18       34.78       36.11      4.09 o
   4   8  18        1.38        1.31      2.80 o
   5   8  18        2.64       -1.94      3.85 o
   6   8  18        4.31        2.66      4.44 o
  -6   9  18        1.19        2.10      2.49 o
  -5   9  18        6.49       11.23      2.87 o
  -4   9  18        2.20        3.89      3.21 o
  -3   9  18       15.08       13.04      2.99 o
  -2   9  18        4.54        2.53      2.64 o
  -1   9  18        0.03        3.49      4.38 o
   0   9  18       10.54       15.87      3.97 o
   1   9  18        2.50        0.50      2.45 o
   2   9  18       35.07       46.98      4.46 o
   3   9  18        1.12       -0.42      2.72 o
   4   9  18       12.76       19.41      5.02 o
   5   9  18        0.03        2.90      4.36 o
  -5  10  18        3.51        2.37      2.71 o
  -4  10  18        0.17        0.67      2.51 o
  -3  10  18        2.78        5.67      2.75 o
  -2  10  18        5.49        6.76      2.83 o
  -1  10  18        3.43        3.66      2.66 o
   0  10  18        7.37        5.23      2.99 o
   1  10  18        0.02       -2.01      2.58 o
   2  10  18        5.97        2.89      2.86 o
   3  10  18        3.19        1.04      2.93 o
 -11   1  19       31.48       45.22      5.64 o
 -10   1  19        0.77        1.32      3.24 o
  -9   1  19       14.09       14.63      2.21 o
  -8   1  19        6.67        8.39      1.99 o
  -7   1  19       31.39       32.36      2.00 o
  -6   1  19       15.68       17.07      1.63 o
  -5   1  19      127.10      124.47      3.02 o
  -4   1  19      105.36      100.32      2.36 o
  -3   1  19      122.21      113.24      2.23 o
  -2   1  19      103.14      104.04      2.01 o
  -1   1  19      413.47      405.70      5.69 o
   0   1  19      492.61      490.62      5.80 o
   1   1  19      826.26      790.64      8.43 o
   2   1  19       45.43       40.57      1.49 o
   3   1  19      172.15      172.82      3.41 o
   4   1  19        5.31        3.33      1.23 o
   5   1  19        0.01        0.24      1.47 o
   6   1  19       29.65       34.93      3.42 o
   7   1  19       19.14       25.08      2.71 o
   8   1  19       10.13        9.40      4.68 o
 -11   2  19       45.04       42.67      5.47 o
 -10   2  19       89.21       99.51      5.52 o
  -9   2  19       77.13       69.49      3.31 o
  -8   2  19      157.35      162.15      4.07 o
  -7   2  19       20.00       14.64      1.62 o
  -6   2  19      141.08      148.42      3.28 o
  -5   2  19       62.94       62.37      2.17 o
  -4   2  19      244.32      240.57      3.72 o
  -3   2  19      252.19      250.32      3.42 o
  -2   2  19        4.93        3.64      0.83 o
  -1   2  19       86.52       90.27      1.96 o
   0   2  19        0.61        2.35      0.81 o
   1   2  19        6.08        4.93      0.76 o
   2   2  19        0.79       -0.05      0.89 o
   3   2  19        6.32        5.18      1.20 o
   4   2  19        3.33        1.78      1.26 o
   5   2  19       32.95       34.17      2.55 o
   6   2  19       54.10       66.90      3.41 o
   7   2  19        0.27        3.02      1.95 o
   8   2  19        0.04       -4.05      4.05 o
 -11   3  19        2.98        7.34      5.24 o
 -10   3  19        4.15        7.77      3.43 o
  -9   3  19        0.51        2.46      1.75 o
  -8   3  19        1.72       -0.37      1.63 o
  -7   3  19        6.58        6.72      1.03 o
  -6   3  19      168.77      170.30      3.32 o
  -5   3  19      169.27      150.23      3.08 o
  -4   3  19       45.87       51.18      1.88 o
  -3   3  19       52.68       46.00      1.70 o
  -2   3  19        1.67        2.13      0.79 o
  -1   3  19      262.99      238.25      3.38 o
   0   3  19        2.77        3.80      0.85 o
   1   3  19        4.30        5.32      0.92 o
   2   3  19        8.27        7.97      1.09 o
   3   3  19        5.84       10.01      1.59 o
   4   3  19       94.39      100.01      3.71 o
   5   3  19       69.50       71.81      4.61 o
   6   3  19        0.00        3.08      2.03 o
   7   3  19        0.09        1.83      2.18 o
   8   3  19        1.95        0.96      2.99 o
 -10   4  19       25.50       20.23      5.91 o
  -9   4  19      130.21      152.48      9.10 o
  -8   4  19      116.72      113.34      6.26 o
  -7   4  19       83.14       83.65      4.37 o
  -6   4  19      196.57      177.98      5.33 o
  -5   4  19        0.01       -1.42      1.42 o
  -4   4  19       28.66       28.42      2.05 o
  -3   4  19        5.82        3.16      1.93 o
  -2   4  19       62.61       52.69      1.54 o
  -1   4  19        6.22        6.03      0.90 o
   0   4  19       62.27       59.54      1.87 o
   1   4  19        1.31        1.18      1.04 o
   2   4  19      155.22      152.75      3.33 o
   3   4  19       47.80       39.84      2.00 o
   4   4  19       94.92       85.55      2.83 o
   5   4  19       45.72       48.74      2.78 o
   6   4  19        4.35       -0.07      1.59 o
   7   4  19        3.68        4.31      3.16 o
   8   4  19        0.18       -4.60      4.60 o
 -10   5  19       18.47       16.08      4.20 o
  -9   5  19        1.34       -2.01      2.99 o
  -8   5  19        4.33        4.41      2.51 o
  -7   5  19       25.11       18.81      2.78 o
  -6   5  19       59.67       65.16      3.82 o
  -5   5  19       45.53       58.79      4.15 o
  -4   5  19      117.10      108.59      4.36 o
  -3   5  19       57.10       59.24      3.23 o
  -2   5  19       74.51       82.94      3.82 o
  -1   5  19       95.94       92.51      3.39 o
   0   5  19        0.10       -0.05      1.68 o
   1   5  19      170.09      170.23      4.98 o
   2   5  19      156.91      157.59      3.01 o
   3   5  19       33.37       21.58      1.22 o
   4   5  19       61.04       55.84      3.44 o
   5   5  19       20.75       20.26      3.70 o
   6   5  19        0.57        3.46      2.84 o
   7   5  19        2.47        8.61      5.16 o
   8   5  19        0.46       -3.97      4.88 o
  -9   6  19       17.33       19.64      4.28 o
  -8   6  19       36.21       40.87      5.61 o
  -7   6  19        2.36        4.43      2.11 o
  -6   6  19       21.01       24.17      3.59 o
  -5   6  19       12.26       12.98      2.22 o
  -4   6  19       18.98       11.08      2.05 o
  -3   6  19        1.70        0.44      1.28 o
  -2   6  19        3.70        1.89      1.20 o
  -1   6  19        0.15       -0.10      1.02 o
   0   6  19       16.42       12.18      2.74 o
   1   6  19        1.26        5.50      2.27 o
   2   6  19        1.65        1.19      3.71 o
   3   6  19        0.01       -2.52      2.52 o
   4   6  19        8.95       12.62      1.56 o
   5   6  19       48.89       49.58      3.19 o
   6   6  19        2.92        1.39      4.40 o
   7   6  19        3.24        2.58      4.48 o
  -8   7  19        9.89        5.46      3.34 o
  -7   7  19        3.91        1.17      2.63 o
  -6   7  19        0.04        2.70      2.50 o
  -5   7  19        4.51        3.25      1.63 o
  -4   7  19        5.51        9.27      1.51 o
  -3   7  19        2.27        2.18      2.13 o
  -2   7  19       41.70       45.61      6.05 o
  -1   7  19        1.19        5.09      4.13 o
   0   7  19        0.28       -1.42      2.03 o
   1   7  19       36.64       39.85      3.91 o
   2   7  19        1.15        6.77      2.48 o
   3   7  19       39.74       45.41      4.42 o
   4   7  19       10.13        6.66      3.02 o
   5   7  19       17.22       21.20      4.02 o
   6   7  19        2.21       -3.13      4.60 o
   7   7  19        0.76       -0.48      4.72 o
  -7   8  19        0.82        1.16      2.54 o
  -6   8  19        0.29       -0.53      2.45 o
  -5   8  19       56.36       72.44      5.07 o
  -4   8  19       35.12       34.57      3.81 o
  -3   8  19        6.08        6.70      3.49 o
  -2   8  19        5.20        5.82      2.62 o
  -1   8  19       12.80       13.42      2.96 o
   0   8  19        1.30        1.66      2.31 o
   1   8  19        0.01        0.38      2.33 o
   2   8  19       32.43       36.35      3.99 o
   3   8  19        3.51        2.37      2.73 o
   4   8  19       22.02       25.05      4.64 o
   5   8  19        2.57        2.54      3.37 o
   6   8  19        4.11        3.61      4.44 o
  -6   9  19        2.01       -1.97      2.54 o
  -5   9  19       14.47       22.76      3.59 o
  -4   9  19       30.82       38.57      4.00 o
  -3   9  19        4.40        3.29      2.65 o
  -2   9  19       10.71       11.23      3.05 o
  -1   9  19        1.43        0.56      2.52 o
   0   9  19        7.01       11.35      3.03 o
   1   9  19        4.45       10.20      3.15 o
   2   9  19        0.54       -0.54      2.61 o
   3   9  19        1.51        2.45      2.82 o
   4   9  19        0.13       -0.63      5.77 o
  -4  10  19        0.02       -0.13      5.30 o
  -3  10  19        0.02       -2.47      2.47 o
  -2  10  19       15.49       17.13      3.39 o
  -1  10  19       24.01       38.79      4.14 o
   0  10  19        0.58       -1.58      6.47 o
   1  10  19        3.50        3.99      3.00 o
   2  10  19        3.26       -2.57      3.57 o
 -11   0  20        6.15       -0.40      5.16 o
 -10   0  20      167.53      182.14     12.93 o
  -9   0  20       44.56       36.04      4.05 o
  -8   0  20      111.95      112.07      5.99 o
  -7   0  20       38.57       34.23      5.30 o
  -6   0  20       41.36       43.54      2.67 o
  -5   0  20      134.16      143.16      5.01 o
  -4   0  20      700.04      687.85     12.12 o
  -3   0  20       22.97       24.91      1.92 o
  -2   0  20      260.15      254.70      4.77 o
  -1   0  20       21.70       17.16      1.52 o
   0   0  20      252.61      239.35      4.58 o
   1   0  20        3.46        1.13      1.25 o
   2   0  20        0.31       -0.27      1.38 o
   3   0  20      227.87      226.25      5.72 o
   4   0  20       27.28       26.44      4.24 o
   5   0  20       24.21       24.92      2.74 o
   6   0  20       26.37       28.32      4.96 o
   7   0  20        3.35        6.90      4.32 o
 -11   1  20       11.62       12.04      4.07 o
 -10   1  20        2.29        3.78      3.59 o
  -9   1  20       33.11       33.83      2.79 o
  -8   1  20        1.22        1.92      1.68 o
  -7   1  20       11.85       11.33      1.78 o
  -6   1  20       35.36       31.86      2.18 o
  -5   1  20      189.05      184.84      3.79 o
  -4   1  20      403.40      374.10      5.45 o
  -3   1  20      163.16      166.03      3.07 o
  -2   1  20      105.23       99.73      2.61 o
  -1   1  20      346.10      353.77      4.38 o
   0   1  20      105.59      112.73      2.20 o
   1   1  20        1.74        5.59      1.35 o
   2   1  20       14.36        8.51      1.20 o
   3   1  20        0.54       -0.47      1.01 o
   4   1  20       45.04       53.28      2.24 o
   5   1  20        0.99        2.24      1.51 o
   6   1  20        3.27        3.34      1.90 o
   7   1  20        0.20        2.10      2.26 o
   8   1  20        1.51       -0.40      3.93 o
 -11   2  20       45.77       42.13      7.66 o
 -10   2  20        5.31        6.35      3.69 o
  -9   2  20        0.43       -2.19      2.19 o
  -8   2  20       14.09       17.42      1.79 o
  -7   2  20       26.49       25.81      1.91 o
  -6   2  20      144.62      146.63      3.73 o
  -5   2  20       96.01       88.65      2.56 o
  -4   2  20       46.05       44.50      1.87 o
  -3   2  20     1270.57     1210.84     12.67 o
  -2   2  20        9.10        4.68      0.98 o
  -1   2  20       53.55       46.65      1.49 o
   0   2  20        5.90        5.25      0.93 o
   1   2  20       27.46       20.08      1.41 o
   2   2  20       76.07       71.14      2.21 o
   3   2  20        5.42        4.79      1.26 o
   4   2  20       33.84       34.07      2.27 o
   5   2  20       91.64       93.97      3.86 o
   6   2  20       69.57       67.85      3.53 o
   7   2  20        2.72        3.17      2.77 o
   8   2  20        4.13        3.45      4.36 o
 -10   3  20       40.73       43.14      5.18 o
  -9   3  20       21.96       22.27      3.12 o
  -8   3  20       84.68       89.76      3.75 o
  -7   3  20      140.10      138.00      2.95 o
  -6   3  20      149.43      155.56      3.22 o
  -5   3  20      102.37      105.57      2.60 o
  -4   3  20      324.44      324.50      5.07 o
  -3   3  20       38.72       35.44      1.66 o
  -2   3  20      196.73      184.59      3.50 o
  -1   3  20       41.14       41.89      1.65 o
   0   3  20       17.22       16.74      1.28 o
   1   3  20      111.79      118.29      3.25 o
   2   3  20      237.33      226.65      4.98 o
   3   3  20      226.06      215.83      5.48 o
   4   3  20        8.98        9.11      1.88 o
   5   3  20        2.38        3.89      1.98 o
   6   3  20       23.47       24.63      2.77 o
   7   3  20       11.29        6.55      3.39 o
   8   3  20        0.80       -0.40      4.92 o
 -10   4  20        4.85        7.14      4.60 o
  -9   4  20       19.13       23.56      3.41 o
  -8   4  20        5.37        5.04      2.39 o
  -7   4  20        9.14       10.06      2.51 o
  -6   4  20       40.46       47.37      2.92 o
  -5   4  20        1.75       -0.56      1.53 o
  -4   4  20       81.80       75.39      3.36 o
  -3   4  20        8.28        8.41      1.69 o
  -2   4  20        4.85        4.54      0.97 o
  -1   4  20       14.47       11.32      1.19 o
   0   4  20      166.04      162.73      3.33 o
   1   4  20      103.19      101.47      4.50 o
   2   4  20        1.96        4.13      1.33 o
   3   4  20        8.48        7.43      2.06 o
   4   4  20       62.86       67.75      3.11 o
   5   4  20        1.34        0.58      2.39 o
   6   4  20        9.79       11.19      3.31 o
   7   4  20       18.16        9.40      5.75 o
   8   4  20        0.31        1.03      5.12 o
 -10   5  20       12.37       11.19      5.20 o
  -9   5  20       10.37       15.22      7.50 o
  -8   5  20        1.08       -0.28      2.15 o
  -7   5  20        9.01        8.23      2.36 o
  -6   5  20       28.29       36.09      3.11 o
  -5   5  20        7.73        4.70      1.95 o
  -4   5  20       25.32       22.77      2.49 o
  -3   5  20        0.20       -1.50      1.50 o
  -2   5  20        0.39        0.06      1.53 o
  -1   5  20       50.74       41.49      2.25 o
   0   5  20        0.78        0.26      1.22 o
   1   5  20       10.92       11.18      1.08 o
   2   5  20        0.20        1.64      0.96 o
   3   5  20       16.85       12.61      1.25 o
   4   5  20      117.73      120.57      4.87 o
   5   5  20       18.94       24.22      2.93 o
   6   5  20        2.76        4.05      4.84 o
   7   5  20        4.36       -4.84      4.84 o
   8   5  20        0.17       -4.80      4.80 o
  -9   6  20       34.68       38.47      5.20 o
  -8   6  20       39.97       47.38      5.12 o
  -7   6  20        0.59        0.19      3.99 o
  -6   6  20       17.18       17.72      2.61 o
  -5   6  20       24.68       18.20      2.49 o
  -4   6  20        0.17       -0.03      1.64 o
  -3   6  20        1.54       -0.33      1.55 o
  -2   6  20       12.37       11.24      1.48 o
  -1   6  20        0.73        1.18      1.20 o
   0   6  20        1.53        0.22      1.79 o
   1   6  20        1.54        0.11      2.20 o
   2   6  20        0.15        2.52      2.44 o
   3   6  20        6.04        6.18      1.89 o
   4   6  20       45.33       48.29      2.97 o
   5   6  20        3.12        5.58      3.16 o
   6   6  20        0.65       -3.49      4.05 o
   7   6  20        0.30       -3.29      4.68 o
  -8   7  20        0.40        1.07      3.05 o
  -7   7  20       20.77       25.90      4.00 o
  -6   7  20        0.07        1.58      2.51 o
  -5   7  20      106.29      115.50      4.40 o
  -4   7  20       48.31       50.36      2.82 o
  -3   7  20        8.97       13.33      1.82 o
  -2   7  20        3.37        1.65      2.28 o
  -1   7  20       17.47       13.80      2.95 o
   0   7  20       14.11       10.13      2.89 o
   1   7  20        0.47       -0.11      2.15 o
   2   7  20       19.72       21.72      3.48 o
   3   7  20        0.00       -0.48      2.54 o
   4   7  20        1.18        0.61      2.75 o
   5   7  20        1.54       -0.53      3.05 o
   6   7  20        1.83       -2.46      4.20 o
  -7   8  20       14.92       17.50      3.63 o
  -6   8  20        7.95       10.05      3.53 o
  -5   8  20        6.99        7.41      5.08 o
  -4   8  20        9.98       13.15      3.20 o
  -3   8  20        1.27        2.57      2.56 o
  -2   8  20        3.28        4.61      2.69 o
  -1   8  20       19.03       19.04      3.75 o
   0   8  20        6.48       12.74      3.04 o
   1   8  20       15.19       23.11      3.53 o
   2   8  20        0.13       -0.84      2.96 o
   3   8  20        0.00        1.05      2.82 o
   4   8  20        0.00        0.74      3.61 o
   5   8  20        5.97        7.71      3.49 o
  -6   9  20        2.52        0.56      3.41 o
  -5   9  20        3.50        1.84      2.66 o
  -4   9  20        5.08        3.61      2.75 o
  -3   9  20       25.76       31.71      3.91 o
  -2   9  20       33.52       43.64      4.33 o
  -1   9  20       32.74       34.33      3.97 o
   0   9  20        2.81        5.29      3.00 o
   1   9  20       16.56       29.25      4.56 o
   2   9  20        0.27       -1.31      2.73 o
   3   9  20        0.44        1.73      2.79 o
   4   9  20        5.04        5.37      3.39 o
  -3  10  20       10.39       11.45      6.86 o
  -2  10  20        3.75        8.41      3.14 o
  -1  10  20       12.35       20.81      3.76 o
   0  10  20        3.94        1.61      2.76 o
   1  10  20        2.60        2.88      4.28 o
 -11   1  21       24.44       24.89      4.78 o
 -10   1  21       36.92       42.15      5.46 o
  -9   1  21        3.71        2.74      2.34 o
  -8   1  21       27.22       37.18      2.80 o
  -7   1  21       57.61       48.62      2.64 o
  -6   1  21      186.65      188.02      4.33 o
  -5   1  21       62.72       59.99      2.46 o
  -4   1  21      413.89      400.58      5.81 o
  -3   1  21      338.86      342.83      5.19 o
  -2   1  21      140.22      127.22      2.92 o
  -1   1  21      148.31      156.35      3.03 o
   0   1  21      156.19      148.83      3.14 o
   1   1  21      143.13      148.65      3.16 o
   2   1  21        0.09        0.39      0.99 o
   3   1  21        1.35       -0.38      1.04 o
   4   1  21       45.97       53.94      2.83 o
   5   1  21        0.51       -1.45      1.61 o
   6   1  21        0.42       -1.98      1.98 o
   7   1  21        9.20        5.15      2.83 o
 -10   2  21       17.17       19.72      4.47 o
  -9   2  21        0.83        0.49      2.42 o
  -8   2  21        9.44       11.58      1.95 o
  -7   2  21       45.27       48.82      2.42 o
  -6   2  21       27.55       23.72      1.83 o
  -5   2  21        0.01       -1.13      1.13 o
  -4   2  21        0.46       -0.27      1.04 o
  -3   2  21        1.03        3.90      1.12 o
  -2   2  21      101.03      101.80      2.42 o
  -1   2  21       91.86       81.57      2.18 o
   0   2  21       27.25       28.00      2.18 o
   1   2  21       15.41       17.19      1.37 o
   2   2  21       11.63       15.82      1.70 o
   3   2  21       51.64       51.67      2.97 o
   4   2  21        0.27        0.82      1.45 o
   5   2  21       30.51       40.44      2.84 o
   6   2  21       31.22       35.50      3.35 o
   7   2  21        1.17        2.66      7.22 o
   8   2  21        3.61        6.07      4.80 o
 -10   3  21       68.11       74.66      8.81 o
  -9   3  21        0.55       -2.67      2.72 o
  -8   3  21       14.92       16.01      2.24 o
  -7   3  21        1.49        2.03      1.01 o
  -6   3  21       11.62       11.37      1.27 o
  -5   3  21        7.83        2.17      1.10 o
  -4   3  21       15.11       14.94      1.35 o
  -3   3  21      193.22      176.17      3.88 o
  -2   3  21       47.05       53.23      2.00 o
  -1   3  21       93.43       91.64      2.52 o
   0   3  21        2.06       -0.97      0.97 o
   1   3  21       20.80       26.48      1.99 o
   2   3  21        0.00        0.82      1.59 o
   3   3  21        1.68        2.19      1.60 o
   4   3  21       15.16       14.27      2.05 o
   5   3  21        3.13        1.72      2.50 o
   6   3  21        0.42        6.80      2.22 o
   7   3  21        9.21        6.73      3.42 o
 -10   4  21       28.97       41.89      7.22 o
  -9   4  21       31.92       34.93      4.96 o
  -8   4  21        8.52        9.69      2.67 o
  -7   4  21        2.40        0.57      2.39 o
  -6   4  21        0.09       -0.54      1.56 o
  -5   4  21        4.25        0.92      1.84 o
  -4   4  21        0.66       -1.57      1.57 o
  -3   4  21       15.50       13.53      1.30 o
  -2   4  21        3.53        3.69      1.05 o
  -1   4  21       18.40       17.28      1.42 o
   0   4  21       33.44       31.75      1.82 o
   1   4  21       41.01       37.84      2.01 o
   2   4  21        0.43        1.42      1.44 o
   3   4  21        1.56        2.73      1.56 o
   4   4  21       22.29       26.32      2.27 o
   5   4  21        3.51        7.75      1.79 o
   6   4  21       21.14       21.39      7.20 o
   7   4  21       15.73       28.60      6.94 o
   8   4  21        0.07       -0.87      5.12 o
  -9   5  21       78.02       93.02      6.74 o
  -8   5  21        1.60        0.49      3.93 o
  -7   5  21       61.27       80.90      4.73 o
  -6   5  21      161.83      158.72      6.30 o
  -5   5  21       24.18       25.38      2.77 o
  -4   5  21       13.24       20.47      2.08 o
  -3   5  21      146.02      138.95      5.29 o
  -2   5  21        8.12       11.15      2.00 o
  -1   5  21       11.12       13.27      2.07 o
   0   5  21       22.03       27.15      1.99 o
   1   5  21       22.45       25.66      1.46 o
   2   5  21       95.13       90.15      2.39 o
   3   5  21        7.16        5.90      1.23 o
   4   5  21        4.68        6.48      1.43 o
   5   5  21        0.02        0.84      2.14 o
   6   5  21        0.29       -3.49      4.28 o
   7   5  21        0.97       -1.51      5.32 o
  -9   6  21        1.97        6.32      3.68 o
  -8   6  21        3.58        0.76      3.14 o
  -7   6  21       23.09       29.97      7.74 o
  -6   6  21       18.73       22.37      3.44 o
  -5   6  21       37.37       39.15      3.11 o
  -4   6  21        9.83        7.56      2.19 o
  -3   6  21       19.99       24.36      3.90 o
  -2   6  21       16.54       16.94      2.52 o
  -1   6  21       10.84       12.71      1.49 o
   0   6  21       10.53       10.30      1.18 o
   1   6  21       13.84       18.69      3.23 o
   2   6  21       77.25       88.94      5.65 o
   3   6  21       19.74       15.95      2.43 o
   4   6  21        3.47        3.93      1.60 o
   5   6  21        7.25        3.99      3.14 o
   6   6  21        3.53       10.35      5.08 o
   7   6  21        0.46       -2.06      4.92 o
  -8   7  21       21.94       29.54      4.53 o
  -7   7  21        3.25        4.57      3.83 o
  -6   7  21       32.92       34.40      4.31 o
  -5   7  21        9.40       11.99      3.15 o
  -4   7  21       24.77       24.86      2.25 o
  -3   7  21        0.03       -1.26      1.70 o
  -2   7  21       41.13       40.92      5.89 o
  -1   7  21       27.00       28.11      3.66 o
   0   7  21       23.31       25.85      6.55 o
   1   7  21        3.58        3.29      2.50 o
   2   7  21        4.14        6.93      2.94 o
   3   7  21        5.13        9.30      5.26 o
   4   7  21        2.05       -2.69      4.09 o
   5   7  21        1.67        6.08      3.53 o
   6   7  21        0.57       -3.89      3.89 o
  -7   8  21        9.69        7.18      3.35 o
  -6   8  21        0.25        3.36      2.78 o
  -5   8  21        1.77       -0.08      2.60 o
  -4   8  21        1.60       -0.65      2.62 o
  -3   8  21       10.12       13.79      3.32 o
  -2   8  21       27.28       25.61      3.78 o
  -1   8  21       15.52       16.64      3.35 o
   0   8  21       10.99       19.24      4.94 o
   1   8  21       21.89       25.40      3.78 o
   2   8  21        0.37       -1.22      2.56 o
   3   8  21        9.79       17.82      5.39 o
   4   8  21        2.79        3.84      3.29 o
   5   8  21        2.91        4.34      3.37 o
  -5   9  21        2.49        2.31      2.71 o
  -4   9  21        1.60        1.40      2.54 o
  -3   9  21        5.05        5.79      3.03 o
  -2   9  21        3.92        5.04      3.17 o
  -1   9  21        4.93        7.93      3.25 o
   0   9  21        6.85        6.88      3.20 o
   1   9  21        0.58        1.24      2.95 o
   2   9  21       11.55       10.01      3.48 o
   3   9  21        2.76        6.52      3.46 o
  -1  10  21        2.66       -0.35      3.00 o
 -10   0  22        7.02        4.28      5.51 o
  -9   0  22       20.85       21.02      5.75 o
  -8   0  22       68.22       55.16      7.40 o
  -7   0  22        0.00       -1.62      2.26 o
  -6   0  22       73.10       70.33      4.79 o
  -5   0  22      182.19      188.65      5.31 o
  -4   0  22      108.57      101.63      3.83 o
  -3   0  22       35.11       33.52      2.48 o
  -2   0  22       35.35       27.06      2.26 o
  -1   0  22      207.63      208.10      5.38 o
   0   0  22       66.76       70.28      3.19 o
   1   0  22       93.01       83.30      3.49 o
   2   0  22        5.57        1.62      1.45 o
   3   0  22       45.55       53.19      3.02 o
   4   0  22       91.12      112.51      4.94 o
   5   0  22        0.20       -0.70      2.75 o
   6   0  22       54.44       67.56      7.06 o
   7   0  22        9.38       14.04      4.60 o
 -10   1  22       19.34       14.38      4.37 o
  -9   1  22        1.52        0.80      2.27 o
  -8   1  22       93.88       97.16      4.09 o
  -7   1  22        7.62        1.05      1.71 o
  -6   1  22        2.59        3.70      1.67 o
  -5   1  22      120.82      129.99      3.58 o
  -4   1  22       81.69       86.39      2.75 o
  -3   1  22       24.09       29.26      1.70 o
  -2   1  22      113.56      105.10      2.93 o
  -1   1  22      116.44      112.11      2.77 o
   0   1  22        5.53        5.91      1.13 o
   1   1  22        8.78        9.97      1.27 o
   2   1  22        3.96        4.20      1.20 o
   3   1  22        6.97        6.27      1.58 o
   4   1  22        9.51        9.07      1.61 o
   5   1  22       15.42       15.03      2.21 o
   6   1  22        7.90       12.08      2.35 o
   7   1  22        2.92       -2.90      3.89 o
 -10   2  22       71.63       92.79      7.23 o
  -9   2  22        2.18       -2.25      2.25 o
  -8   2  22        5.14        5.12      2.22 o
  -7   2  22        4.59        3.74      1.47 o
  -6   2  22       56.64       53.61      2.45 o
  -5   2  22       76.03       73.92      2.73 o
  -4   2  22        0.53        1.74      1.23 o
  -3   2  22       33.76       35.04      1.97 o
  -2   2  22       20.42       19.62      1.57 o
  -1   2  22      146.80      137.66      3.05 o
   0   2  22        0.12       -0.98      0.98 o
   1   2  22        8.47        6.87      1.25 o
   2   2  22        0.14       -0.65      1.05 o
   3   2  22       10.82       12.15      1.74 o
   4   2  22        0.69       -0.03      1.66 o
   5   2  22        0.83        2.06      2.02 o
   6   2  22        4.89        5.18      2.93 o
   7   2  22        3.68        1.39      4.60 o
 -10   3  22       32.97       25.82      6.78 o
  -9   3  22      145.60      152.45     10.28 o
  -8   3  22       38.21       42.62      3.47 o
  -7   3  22       14.71       18.63      1.36 o
  -6   3  22       67.09       69.47      2.47 o
  -5   3  22      112.25      109.93      2.81 o
  -4   3  22       37.73       35.03      1.73 o
  -3   3  22       73.62       69.23      2.26 o
  -2   3  22        6.45        3.37      1.14 o
  -1   3  22      304.84      295.38      4.91 o
   0   3  22       22.80       20.40      1.83 o
   1   3  22       42.80       37.72      2.47 o
   2   3  22       21.22       17.47      2.10 o
   3   3  22       17.09       14.14      2.17 o
   4   3  22        1.20        0.87      1.66 o
   5   3  22        4.70        3.78      2.16 o
   6   3  22        4.73        4.16      4.54 o
   7   3  22        1.78        4.13      5.24 o
  -9   4  22        6.05        0.24      4.44 o
  -8   4  22       36.16       38.44      4.00 o
  -7   4  22       68.85       70.32      4.36 o
  -6   4  22       81.16       84.85      4.49 o
  -5   4  22       16.82       15.97      2.49 o
  -4   4  22        8.36        6.09      1.92 o
  -3   4  22       85.94       86.62      2.31 o
  -2   4  22        2.02        2.89      1.06 o
  -1   4  22       17.54       18.73      1.52 o
   0   4  22       51.96       50.24      2.94 o
   1   4  22      120.68      123.89      3.96 o
   2   4  22       23.31       25.51      2.20 o
   3   4  22        1.90        5.23      1.69 o
   4   4  22        1.49        3.19      1.75 o
   5   4  22       40.79       32.90      2.50 o
   6   4  22        3.35       -1.86      4.60 o
   7   4  22        2.54        2.70      5.00 o
  -9   5  22        1.50        2.96      3.48 o
  -8   5  22       33.12       25.92      4.46 o
  -7   5  22       13.17       12.06      2.65 o
  -6   5  22       45.77       47.53      3.61 o
  -5   5  22        6.18       -0.26      1.90 o
  -4   5  22        3.05        0.98      1.84 o
  -3   5  22       22.60       29.19      2.71 o
  -2   5  22        3.61        1.03      1.70 o
  -1   5  22        0.03        0.62      1.61 o
   0   5  22       55.25       54.45      2.75 o
   1   5  22        3.24        4.94      1.18 o
   2   5  22       71.21       75.73      2.93 o
   3   5  22        0.61        0.69      1.15 o
   4   5  22       12.10       14.18      1.63 o
   5   5  22       15.37       11.44      3.58 o
   6   5  22        0.03        1.27      4.48 o
   7   5  22        0.01       -0.83      5.20 o
  -8   6  22       16.25       10.52      3.86 o
  -7   6  22        7.44       12.76      3.97 o
  -6   6  22        3.06        1.33      2.65 o
  -5   6  22       16.11       20.86      2.67 o
  -4   6  22        7.31        3.53      1.98 o
  -3   6  22        3.61        3.80      1.89 o
  -2   6  22       15.23       14.53      2.10 o
  -1   6  22       30.64       32.28      2.45 o
   0   6  22       32.23       35.67      2.20 o
   1   6  22       47.34       44.45      4.32 o
   2   6  22       21.78       28.08      3.90 o
   3   6  22        0.02       -1.22      1.30 o
   4   6  22       27.49       25.56      4.21 o
   5   6  22        0.92        6.87      3.48 o
   6   6  22        2.60        8.77      5.24 o
  -7   7  22        2.58        1.61      2.92 o
  -6   7  22       14.79       13.98      3.57 o
  -5   7  22       20.91       25.35      3.74 o
  -4   7  22       14.76       13.11      3.33 o
  -3   7  22        2.48        3.95      1.11 o
  -2   7  22        0.82       -2.09      3.01 o
  -1   7  22       11.88        5.68      2.80 o
   0   7  22        0.02       -1.45      4.84 o
   1   7  22        0.63       -1.21      2.33 o
   2   7  22        1.59        0.10      2.52 o
   3   7  22        3.46       -1.11      2.52 o
   4   7  22       37.65       46.68      5.12 o
   5   7  22        0.63        3.16      4.05 o
  -6   8  22        5.34        4.37      2.98 o
  -5   8  22       10.32       14.98      3.83 o
  -4   8  22       20.74       26.42      4.17 o
  -3   8  22        1.41       -0.35      2.81 o
  -2   8  22        1.65       -2.39      2.39 o
  -1   8  22        2.57       -0.67      2.66 o
   0   8  22       13.51       16.86      3.50 o
   1   8  22        8.43       10.10      3.45 o
   2   8  22        0.00       -0.28      2.83 o
   3   8  22        9.40       19.35      5.43 o
   4   8  22        0.01       -0.47      5.71 o
  -4   9  22        2.08        0.56      2.59 o
  -3   9  22        2.29        1.12      2.79 o
  -2   9  22       16.65       18.94      3.77 o
  -1   9  22       12.22       14.87      3.57 o
   0   9  22        0.64        2.86      3.03 o
   1   9  22        1.17        3.82      3.03 o
   2   9  22        3.87       -1.19      3.12 o
 -10   1  23       32.01       30.40      8.49 o
  -9   1  23       16.46       15.63      4.24 o
  -8   1  23       47.00       45.98      3.15 o
  -7   1  23       65.49       66.14      4.47 o
  -6   1  23       81.32       81.82      3.29 o
  -5   1  23       76.16       77.09      2.88 o
  -4   1  23      108.33      106.30      3.28 o
  -3   1  23      206.53      199.28      4.13 o
  -2   1  23        0.12       -0.44      1.05 o
  -1   1  23        8.67       10.06      1.30 o
   0   1  23        0.04        0.07      1.04 o
   1   1  23       16.55       15.96      1.46 o
   2   1  23       18.20       18.40      1.53 o
   3   1  23        0.43       -1.09      1.09 o
   4   1  23        5.19        3.65      2.09 o
   5   1  23        0.34        0.73      2.08 o
   6   1  23       37.91       42.44      3.56 o
   7   1  23        0.04        5.43      4.13 o
 -10   2  23        4.98        7.62      5.55 o
  -9   2  23        0.04       -2.95      2.95 o
  -8   2  23       20.54       19.90      3.08 o
  -7   2  23        0.41       -1.29      1.29 o
  -6   2  23       90.75       97.49      4.86 o
  -5   2  23       76.64       76.35      2.85 o
  -4   2  23      143.61      136.99      3.60 o
  -3   2  23        2.60        3.51      1.27 o
  -2   2  23       55.50       59.32      2.43 o
  -1   2  23        8.95       10.88      1.45 o
   0   2  23      110.38      118.56      3.13 o
   1   2  23      107.20      108.33      3.08 o
   2   2  23       68.12       70.75      2.79 o
   3   2  23        1.32        2.36      1.70 o
   4   2  23        7.04        8.79      1.99 o
   5   2  23       10.77        9.37      2.47 o
   6   2  23       52.81       57.00      5.32 o
   7   2  23        5.36        2.46      4.48 o
 -10   3  23        0.07        2.10      4.92 o
  -9   3  23       31.47       39.43      7.50 o
  -8   3  23       11.61       14.60      3.00 o
  -7   3  23        8.73        6.47      1.11 o
  -6   3  23       52.17       53.77      2.08 o
  -5   3  23        2.28       -0.90      1.10 o
  -4   3  23        1.66       -0.61      1.06 o
  -3   3  23       19.49       19.11      1.66 o
  -2   3  23        4.07        1.32      1.18 o
  -1   3  23       25.25       27.55      2.05 o
   0   3  23       45.47       41.30      2.59 o
   1   3  23        3.74        3.99      1.86 o
   2   3  23        7.02        6.46      1.78 o
   3   3  23        1.68       -0.22      1.63 o
   4   3  23        4.98        4.42      1.85 o
   5   3  23       20.18       21.31      2.79 o
   6   3  23        2.85       -2.72      2.72 o
   7   3  23       16.85       21.10      6.54 o
  -9   4  23       16.45       23.13      6.23 o
  -8   4  23        0.84        1.38      2.54 o
  -7   4  23       13.54       12.63      4.50 o
  -6   4  23       41.44       43.43      4.54 o
  -5   4  23       21.02       21.56      2.73 o
  -4   4  23       21.39       25.52      3.30 o
  -3   4  23        2.76        4.06      1.03 o
  -2   4  23        0.18        0.94      1.05 o
  -1   4  23       49.99       46.39      2.15 o
   0   4  23       10.61       10.19      1.68 o
   1   4  23        0.03        2.42      1.56 o
   2   4  23       86.90       81.96      3.70 o
   3   4  23        8.77        8.47      1.92 o
   4   4  23       17.47       17.42      2.19 o
   5   4  23       20.19       28.29      4.53 o
   6   4  23        0.90       -1.47      4.72 o
   7   4  23        7.20        8.13      5.91 o
  -9   5  23       10.68       14.04      4.86 o
  -8   5  23       28.53       44.77      5.24 o
  -7   5  23        1.33        1.75      3.08 o
  -6   5  23       33.12       37.16      3.40 o
  -5   5  23       29.93       30.11      3.10 o
  -4   5  23        1.72       -0.12      1.82 o
  -3   5  23        0.88        0.87      1.75 o
  -2   5  23       20.58       21.65      3.30 o
  -1   5  23        0.04        0.13      1.60 o
   0   5  23       12.60       11.18      1.38 o
   1   5  23       14.82       13.58      1.40 o
   2   5  23        1.78       -0.40      1.35 o
   3   5  23        0.31       -0.86      1.47 o
   4   5  23       30.71       31.70      1.81 o
   5   5  23        0.03        1.85      3.21 o
   6   5  23        3.30       16.70      5.99 o
  -8   6  23        0.03        0.45      6.21 o
  -7   6  23       40.09       43.14      4.94 o
  -6   6  23        5.62        2.64      4.52 o
  -5   6  23       75.61       77.28      9.34 o
  -4   6  23        0.02       -0.85      1.87 o
  -3   6  23        8.08        4.75      1.98 o
  -2   6  23        0.42        2.46      2.03 o
  -1   6  23        9.59       12.37      1.97 o
   0   6  23       14.84       15.50      2.20 o
   1   6  23        1.44        2.60      2.76 o
   2   6  23       18.00       11.33      3.36 o
   3   6  23        6.54        6.29      1.46 o
   4   6  23       40.30       34.37      4.63 o
   5   6  23        4.08        2.18      3.27 o
   6   6  23        1.70       -2.74      4.84 o
  -7   7  23       33.59       42.07      4.94 o
  -6   7  23        0.08        0.33      2.68 o
  -5   7  23       16.74       20.28      5.93 o
  -4   7  23       17.87       27.06      3.96 o
  -3   7  23        8.07        8.57      1.57 o
  -2   7  23        5.78       10.39      3.25 o
  -1   7  23       20.30       19.90      3.60 o
   0   7  23        0.94       -2.30      2.30 o
   1   7  23        3.60        2.85      2.64 o
   2   7  23        0.14       -0.76      2.56 o
   3   7  23       12.61       19.02      3.88 o
   4   7  23        0.01       -1.22      3.07 o
   5   7  23        0.49        5.62      4.80 o
  -6   8  23       20.76       32.41      5.67 o
  -5   8  23        9.42        3.23      2.99 o
  -4   8  23       30.26       36.02      4.39 o
  -3   8  23       33.68       40.06      4.58 o
  -2   8  23        7.12        7.67      3.27 o
  -1   8  23       26.44       20.69      3.85 o
   0   8  23        3.07        2.58      3.01 o
   1   8  23        7.93       11.87      3.54 o
   2   8  23        3.81        0.34      3.91 o
   3   8  23        0.83        1.99      2.74 o
  -3   9  23        0.40       -2.58      2.82 o
  -2   9  23        3.56        2.19      2.93 o
  -1   9  23       15.09       15.42      3.64 o
   0   9  23        8.19       14.14      5.93 o
   1   9  23       10.72        9.52      6.01 o
 -10   0  24        2.13       -0.59      4.92 o
  -9   0  24        2.64        1.82      5.00 o
  -8   0  24       22.28       29.50      3.86 o
  -7   0  24        4.52        0.57      2.49 o
  -6   0  24       32.45       42.15     12.04 o
  -5   0  24       68.68       61.50      5.12 o
  -4   0  24      199.17      200.05      5.62 o
  -3   0  24      265.87      267.73      6.61 o
  -2   0  24       37.49       35.62      2.63 o
  -1   0  24        1.24       -1.38      1.38 o
   0   0  24      156.14      150.68      4.73 o
   1   0  24       65.90       72.65      3.50 o
   2   0  24        1.01        1.01      1.57 o
   3   0  24       39.57       39.06      2.88 o
   4   0  24       17.57       15.00      2.74 o
   5   0  24        0.86       -1.07      3.57 o
   6   0  24        9.66       25.90      5.24 o
 -10   1  24        5.90       11.46      4.47 o
  -9   1  24       25.06       26.38      9.60 o
  -8   1  24        1.46       -1.04      2.61 o
  -7   1  24       19.73       20.61      2.42 o
  -6   1  24        0.51        4.03      1.98 o
  -5   1  24       13.41       11.10      1.66 o
  -4   1  24       19.08       20.30      1.82 o
  -3   1  24       29.09       28.18      2.16 o
  -2   1  24      138.54      142.50      3.51 o
  -1   1  24       72.36       71.93      2.39 o
   0   1  24      101.98       95.69      2.72 o
   1   1  24       14.02       14.44      1.50 o
   2   1  24        5.34        4.28      1.25 o
   3   1  24        0.31       -1.18      1.18 o
   4   1  24        4.21        5.29      1.73 o
   5   1  24        5.03        1.59      1.94 o
   6   1  24       34.30       48.39      3.83 o
  -9   2  24        3.13        1.43      3.63 o
  -8   2  24       12.78        9.55      2.84 o
  -7   2  24        9.44        8.79      1.97 o
  -6   2  24        1.85        2.66      1.44 o
  -5   2  24        1.64        1.63      1.34 o
  -4   2  24        4.01        2.99      1.37 o
  -3   2  24       35.17       31.05      2.02 o
  -2   2  24       12.52       17.47      1.71 o
  -1   2  24      138.38      135.65      3.66 o
   0   2  24       38.26       40.39      2.23 o
   1   2  24        8.44       11.47      1.65 o
   2   2  24        0.08       -0.03      1.64 o
   3   2  24       12.65       12.94      2.15 o
   4   2  24        9.35        9.35      2.10 o
   5   2  24       12.93       15.33      2.68 o
   6   2  24        0.05        2.99      5.00 o
  -9   3  24        2.46        8.49      5.28 o
  -8   3  24       22.51       19.83      3.14 o
  -7   3  24        2.38        2.50      1.73 o
  -6   3  24        3.14        3.90      1.39 o
  -5   3  24        1.55        4.49      1.40 o
  -4   3  24       21.57       22.25      1.78 o
  -3   3  24       11.88       11.42      1.67 o
  -2   3  24       49.27       42.64      2.36 o
  -1   3  24        8.40       10.27      1.83 o
   0   3  24       48.78       43.14      3.80 o
   1   3  24       45.42       43.41      2.75 o
   2   3  24        4.35        3.52      1.74 o
   3   3  24        2.00        3.04      1.83 o
   4   3  24        2.83       -1.12      1.68 o
   5   3  24       27.23       35.31      4.68 o
   6   3  24        2.71        7.06      5.35 o
   7   3  24       20.59       30.35      7.34 o
  -9   4  24       33.22       32.05      6.86 o
  -8   4  24        0.60        1.24      3.85 o
  -7   4  24       27.86       26.23      3.34 o
  -6   4  24       69.02       71.80      4.31 o
  -5   4  24       26.15       30.13      3.13 o
  -4   4  24        3.88        5.32      2.12 o
  -3   4  24      102.40       96.74      2.69 o
  -2   4  24       53.74       51.91      2.41 o
  -1   4  24       12.88       18.29      2.01 o
   0   4  24        0.82        3.07      1.53 o
   1   4  24       59.63       63.86      3.60 o
   2   4  24       12.72       13.05      2.00 o
   3   4  24        1.47       -0.51      1.64 o
   4   4  24        0.23        4.42      2.40 o
   5   4  24        1.07       -0.66      3.09 o
   6   4  24        0.29        0.83      4.64 o
  -8   5  24       13.12       15.73      3.98 o
  -7   5  24        0.44       -2.31      3.05 o
  -6   5  24       25.87       28.16      4.21 o
  -5   5  24       24.77       24.45      2.93 o
  -4   5  24        3.14        4.51      2.11 o
  -3   5  24       19.25       15.91      2.47 o
  -2   5  24        9.39        9.76      2.14 o
  -1   5  24        3.38        3.53      1.88 o
   0   5  24       29.25       29.90      1.94 o
   1   5  24        6.78        9.08      1.36 o
   2   5  24       27.84       23.80      2.29 o
   3   5  24        0.15       -1.87      2.73 o
   4   5  24        6.91       10.25      3.56 o
   5   5  24        4.25        7.20      3.53 o
   6   5  24        0.98        3.05      5.47 o
  -7   6  24        5.38       -0.90      3.00 o
  -6   6  24       22.25       23.55      5.87 o
  -5   6  24       20.06       25.12      3.99 o
  -4   6  24       41.91       44.39      4.57 o
  -3   6  24       42.48       41.48      3.17 o
  -2   6  24       25.67       31.39      3.51 o
  -1   6  24       22.07       24.81      2.69 o
   0   6  24       29.16       28.04      2.27 o
   1   6  24       19.46       17.04      1.76 o
   2   6  24        3.33        1.82      2.74 o
   3   6  24        0.00       -0.03      1.22 o
   4   6  24        0.23        2.51      3.13 o
   5   6  24       12.78        9.06      3.84 o
  -6   7  24        0.76       -0.29      2.63 o
  -5   7  24        2.25        2.51      3.21 o
  -4   7  24        2.27        2.29      3.02 o
  -3   7  24       12.07        9.83      3.40 o
  -2   7  24        0.61       -3.03      3.03 o
  -1   7  24       13.99       14.73      3.51 o
   0   7  24        2.18        5.14      2.83 o
   1   7  24       10.48       15.08      3.60 o
   2   7  24       12.82       10.12      3.49 o
   3   7  24        7.47       12.44      5.00 o
   4   7  24       13.49       13.40      6.60 o
  -5   8  24        0.44        9.05      3.38 o
  -4   8  24        8.83        8.42      4.62 o
  -3   8  24        0.01       -0.11      2.91 o
  -2   8  24        3.87        3.47      2.95 o
  -1   8  24       27.71       25.85      4.21 o
   0   8  24        1.16        3.10      3.19 o
   1   8  24        0.69       -1.49      2.96 o
   2   8  24        1.60       -2.90      2.90 o
  -1   9  24        4.75       11.19      4.76 o
  -9   1  25        8.15       11.69      4.20 o
  -8   1  25        6.36        2.49      3.25 o
  -7   1  25        8.51        9.77      2.17 o
  -6   1  25        8.74        7.65      2.05 o
  -5   1  25        2.48        3.06      1.44 o
  -4   1  25       28.15       25.53      2.02 o
  -3   1  25       18.56       17.59      2.48 o
  -2   1  25        7.44        8.03      1.53 o
  -1   1  25       36.30       39.86      2.08 o
   0   1  25        2.39        5.39      1.30 o
   1   1  25        0.31        0.09      1.18 o
   2   1  25        2.32        3.72      1.46 o
   3   1  25       20.38       22.04      2.07 o
   4   1  25        5.15        5.97      1.94 o
   5   1  25       12.15       12.43      2.38 o
   6   1  25       13.94       22.85      5.35 o
  -9   2  25       43.47       38.95      7.42 o
  -8   2  25        4.82        3.64      3.45 o
  -7   2  25       23.20       29.66      3.46 o
  -6   2  25        9.63        7.63      1.74 o
  -5   2  25       98.72      111.45      3.47 o
  -4   2  25       81.34       77.67      2.91 o
  -3   2  25       12.54       14.79      1.73 o
  -2   2  25       13.10       14.84      1.66 o
  -1   2  25       65.23       69.22      2.78 o
   0   2  25        2.86        4.74      1.49 o
   1   2  25        6.64        3.77      2.47 o
   2   2  25       46.15       50.47      3.12 o
   3   2  25        0.04       -1.54      1.54 o
   4   2  25       12.84       10.26      2.21 o
   5   2  25        3.55        8.52      3.47 o
  -9   3  25        0.64       -3.97      3.97 o
  -8   3  25       10.45       -3.93      3.93 o
  -7   3  25        8.80       11.92      2.79 o
  -6   3  25        8.39        4.41      1.57 o
  -5   3  25        8.84        3.04      1.59 o
  -4   3  25        0.04       -0.48      1.45 o
  -3   3  25       28.99       29.13      2.35 o
  -2   3  25        2.53        0.49      1.53 o
  -1   3  25        1.62        5.55      1.75 o
   0   3  25       56.01       57.13      3.07 o
   1   3  25       16.29       19.81      2.24 o
   2   3  25        0.10        0.59      1.71 o
   3   3  25        1.64        1.02      1.79 o
   4   3  25        3.17       -0.16      1.81 o
   5   3  25        2.26        3.73      5.04 o
   6   3  25        0.20       -2.10      5.04 o
  -8   4  25       48.20       53.23      7.70 o
  -7   4  25       12.56        9.10      3.64 o
  -6   4  25       38.31       47.89      4.61 o
  -5   4  25        0.23        0.37      2.56 o
  -4   4  25        0.19        1.73      1.98 o
  -3   4  25       28.07       30.64      1.68 o
  -2   4  25       22.79       24.42      2.36 o
  -1   4  25        0.39        0.87      1.44 o
   0   4  25       96.84       93.47      3.65 o
   1   4  25        0.48        2.82      2.75 o
   2   4  25       33.57       32.01      2.50 o
   3   4  25        7.30        3.94      1.85 o
   4   4  25        1.82        6.48      3.33 o
   5   4  25        1.37        1.75      4.68 o
   6   4  25        0.72        9.44      5.71 o
  -8   5  25        0.40       -1.91      3.02 o
  -7   5  25        6.48        2.06      3.10 o
  -6   5  25        4.35        4.10      3.23 o
  -5   5  25        0.84        0.28      2.65 o
  -4   5  25       11.49       13.32      2.51 o
  -3   5  25        0.71       -0.39      1.78 o
  -2   5  25       26.80       32.10      2.97 o
  -1   5  25        7.52        4.73      2.37 o
   0   5  25       32.70       34.64      2.12 o
   1   5  25       21.94       24.24      1.94 o
   2   5  25       19.13       14.11      3.55 o
   3   5  25        0.40        1.52      3.11 o
   4   5  25        0.10       -1.73      3.03 o
   5   5  25        2.96       -1.10      3.38 o
  -7   6  25        2.47        4.43      3.33 o
  -6   6  25       14.86       15.79      3.99 o
  -5   6  25       11.57        7.28      3.29 o
  -4   6  25        3.94       11.04      3.35 o
  -3   6  25        1.15       -0.68      2.68 o
  -2   6  25       13.27       12.18      3.50 o
  -1   6  25        8.28        7.14      6.07 o
   0   6  25        1.22       -2.38      2.38 o
   1   6  25        4.34        2.48      1.99 o
   2   6  25        0.30       -1.11      2.78 o
   3   6  25        9.34        4.95      3.35 o
   4   6  25       21.62       25.08      5.59 o
  -6   7  25        5.72        8.33      3.64 o
  -5   7  25        5.75       10.16      4.03 o
  -4   7  25        0.29       -1.07      2.83 o
  -3   7  25        0.22       -2.44      2.84 o
  -2   7  25        1.86        0.96      2.99 o
  -1   7  25        1.69        1.53      2.91 o
   0   7  25        0.00       -2.59      2.59 o
   1   7  25        4.49        3.10      2.91 o
   2   7  25        0.04        2.01      2.99 o
   3   7  25        4.49       -0.58      2.91 o
  -4   8  25        1.44        3.55      3.31 o
  -3   8  25       10.33        7.71      5.57 o
  -2   8  25        9.23       18.25      4.62 o
  -1   8  25        1.55        2.93      3.95 o
   0   8  25        0.29       -0.63      2.82 o
   1   8  25        7.58       10.78      4.48 o
  -9   0  26        1.10       -2.06      4.76 o
  -8   0  26       48.14       55.73      8.01 o
  -7   0  26      101.94      102.66      6.17 o
  -6   0  26        7.50        8.41      3.01 o
  -5   0  26        4.22        2.79      2.61 o
  -4   0  26       54.28       58.83      4.62 o
  -3   0  26       39.69       40.71      3.67 o
  -2   0  26        0.35       -1.56      1.56 o
  -1   0  26        1.04        1.83      1.71 o
   0   0  26        5.56        7.35      1.94 o
   1   0  26       83.84       89.38      3.98 o
   2   0  26        0.03       -0.38      1.82 o
   3   0  26        3.54        0.80      1.88 o
   4   0  26        1.64        2.02      3.73 o
   5   0  26        1.26       -1.39      3.49 o
  -9   1  26        3.43        2.19      3.60 o
  -8   1  26        9.95       15.68      9.70 o
  -7   1  26        0.29       -0.46      2.18 o
  -6   1  26       10.32        8.33      2.04 o
  -5   1  26        3.47        2.96      1.80 o
  -4   1  26       53.82       61.35      2.77 o
  -3   1  26        0.19       -0.81      1.30 o
  -2   1  26        9.27        7.33      1.55 o
  -1   1  26       28.08       32.48      2.44 o
   0   1  26        0.25        1.60      1.42 o
   1   1  26       22.09       27.10      1.98 o
   2   1  26        2.58        0.56      1.38 o
   3   1  26        5.10        4.96      2.05 o
   4   1  26        1.66        1.45      2.02 o
   5   1  26        3.49        2.14      4.76 o
  -9   2  26        0.14       -3.09      4.01 o
  -8   2  26       19.13       28.20      6.66 o
  -7   2  26        4.20        2.59      2.39 o
  -6   2  26       12.56       12.02      1.92 o
  -5   2  26        5.10        4.31      1.52 o
  -4   2  26        1.88        0.57      1.36 o
  -3   2  26        5.91        6.01      1.56 o
  -2   2  26       15.64       16.65      1.81 o
  -1   2  26        0.30        0.63      1.34 o
   0   2  26      106.07      107.73      4.24 o
   1   2  26       31.36       30.44      2.67 o
   2   2  26        0.38        2.27      1.81 o
   3   2  26        1.43        0.63      1.86 o
   4   2  26       15.09       13.25      2.76 o
   5   2  26        0.19        3.28      3.17 o
  -8   3  26        0.61        3.33      4.72 o
  -7   3  26        7.08        6.03      5.41 o
  -6   3  26       11.63       11.97      2.71 o
  -5   3  26        0.09       -1.02      1.44 o
  -4   3  26        1.57       -1.31      1.69 o
  -3   3  26        5.96        8.85      1.84 o
  -2   3  26        3.92        5.99      1.76 o
  -1   3  26       15.27       14.02      2.05 o
   0   3  26       13.18       12.46      2.06 o
   1   3  26       13.87       19.31      2.33 o
   2   3  26       17.54       23.05      2.56 o
   3   3  26        9.04       11.54      2.20 o
   4   3  26       12.02       18.69      4.36 o
   5   3  26        1.93        2.42      4.96 o
   6   3  26        4.86        1.59      5.67 o
  -8   4  26        8.70        7.38      5.00 o
  -7   4  26        0.00       -1.18      3.01 o
  -6   4  26       11.20       10.95      2.75 o
  -5   4  26       39.90       38.40      3.62 o
  -4   4  26       27.30       24.36      3.06 o
  -3   4  26        0.03       -1.02      1.02 o
  -2   4  26        8.79        9.55      1.63 o
  -1   4  26        0.03        0.81      1.47 o
   0   4  26        5.44        6.47      1.75 o
   1   4  26        3.38        1.34      1.73 o
   2   4  26        1.29        1.39      1.68 o
   3   4  26        4.78        3.06      3.28 o
   4   4  26        0.52       -1.26      2.91 o
   5   4  26        0.06       -0.91      4.80 o
  -7   5  26       21.00       20.74      4.34 o
  -6   5  26        0.29        2.88      6.33 o
  -5   5  26       21.63       23.42      5.85 o
  -4   5  26        0.84        3.21      2.90 o
  -3   5  26        3.61        3.64      3.47 o
  -2   5  26       22.50       23.45      2.84 o
  -1   5  26        0.04        1.18      1.99 o
   0   5  26        3.16        4.11      1.43 o
   1   5  26        0.00       -1.84      2.82 o
   2   5  26        0.03        1.06      3.83 o
   3   5  26        0.15        6.41      3.22 o
   4   5  26        2.98       10.31      3.77 o
   5   5  26        0.20       -2.86      4.72 o
  -6   6  26       35.10       37.15      5.39 o
  -5   6  26       15.52       20.27      4.03 o
  -4   6  26       18.76       30.93      4.46 o
  -3   6  26       21.44       19.59      5.02 o
  -2   6  26       11.92        8.40      3.37 o
  -1   6  26        0.49       -2.40      2.57 o
   0   6  26        0.82       -1.47      2.73 o
   1   6  26        0.88       -0.04      2.77 o
   2   6  26        3.68        3.64      3.07 o
   3   6  26        3.17        5.13      3.32 o
   4   6  26        2.27        8.76      3.87 o
  -5   7  26       14.26       12.12      3.96 o
  -4   7  26        2.52        2.62      3.19 o
  -3   7  26       29.61       39.29      4.89 o
  -2   7  26        0.99       -0.35      3.75 o
  -1   7  26        2.33       -0.33      2.86 o
   0   7  26       13.97       16.14      3.80 o
   1   7  26        7.90       10.53      3.41 o
   2   7  26        5.77        8.24      3.37 o
  -2   8  26        5.81        8.46      3.68 o
  -1   8  26        8.32        5.25      6.62 o
   0   8  26        0.80       -1.24      5.55 o
  -8   1  27        6.14        5.22      3.66 o
  -7   1  27        9.60        6.58      3.42 o
  -6   1  27        2.27        4.22      2.39 o
  -5   1  27       34.98       33.98      2.83 o
  -4   1  27       26.69       31.11      2.73 o
  -3   1  27        9.18       10.83      1.73 o
  -2   1  27       19.85       15.60      1.86 o
  -1   1  27       36.93       42.76      2.42 o
   0   1  27        8.44        9.41      1.74 o
   1   1  27       16.63       22.61      3.15 o
   2   1  27        0.30       -1.51      1.80 o
   3   1  27        1.55       -0.96      1.90 o
   4   1  27        1.83        0.92      2.28 o
   5   1  27        5.92        4.01      4.60 o
  -8   2  27        9.92       13.49      5.55 o
  -7   2  27        0.05       -2.40      2.40 o
  -6   2  27        2.04       -0.19      2.29 o
  -5   2  27        6.35       11.17      1.78 o
  -4   2  27       11.60       13.18      1.77 o
  -3   2  27       37.29       38.07      2.34 o
  -2   2  27        4.81        5.12      1.53 o
  -1   2  27        0.05        0.21      1.64 o
   0   2  27        3.30        5.89      2.05 o
   1   2  27        8.29       10.03      2.18 o
   2   2  27        7.27        6.82      2.67 o
   3   2  27        1.18        0.25      2.10 o
   4   2  27        3.79        2.75      2.88 o
   5   2  27        2.64       -1.63      4.76 o
  -8   3  27        0.12       -3.73      3.73 o
  -7   3  27       11.00       14.06      3.73 o
  -6   3  27        0.01       -2.11      2.44 o
  -5   3  27       24.97       24.08      3.20 o
  -4   3  27        4.58        4.07      1.70 o
  -3   3  27        5.73        7.07      1.84 o
  -2   3  27       12.53       11.58      2.03 o
  -1   3  27        4.93        4.16      1.74 o
   0   3  27        0.23        1.24      1.79 o
   1   3  27       42.58       46.76      3.06 o
   2   3  27        2.01        3.25      1.91 o
   3   3  27        1.42       -1.97      3.00 o
   4   3  27        1.05        0.85      3.27 o
   5   3  27        2.50        1.27      5.12 o
  -7   4  27       10.09       11.94      5.28 o
  -6   4  27        3.20        2.02      3.32 o
  -5   4  27       43.39       49.34      3.93 o
  -4   4  27        1.08       -1.94      1.94 o
  -3   4  27       13.75       10.65      1.53 o
  -2   4  27        5.22        4.66      1.51 o
  -1   4  27        9.23       14.17      2.29 o
   0   4  27        6.30        6.80      1.82 o
   1   4  27        3.66        2.42      3.03 o
   2   4  27        0.08        0.01      2.91 o
   3   4  27        0.03       -1.90      4.42 o
   4   4  27        1.57        0.91      3.18 o
   5   4  27        0.43        0.99      5.28 o
  -7   5  27        0.53        0.11      3.18 o
  -6   5  27       71.30       84.46      6.46 o
  -5   5  27       13.13       17.49      4.04 o
  -4   5  27       29.50       31.32      5.30 o
  -3   5  27       14.68       13.43      5.04 o
  -2   5  27       19.22       18.97      3.86 o
  -1   5  27        5.07        3.62      3.18 o
   0   5  27       28.42       30.89      2.39 o
   1   5  27        2.78        9.20      3.34 o
   2   5  27        4.47        5.00      3.18 o
   3   5  27        2.47        4.73      3.50 o
   4   5  27        0.91       -2.54      3.06 o
  -6   6  27        8.85        9.28      6.09 o
  -5   6  27        3.98        3.15      5.81 o
  -4   6  27        0.71       -0.40      5.95 o
  -3   6  27        7.24       11.91      3.57 o
  -2   6  27        0.74       -2.73      2.73 o
  -1   6  27        1.49        8.89      4.42 o
   0   6  27       11.74       15.18      3.72 o
   1   6  27        0.46        1.31      2.99 o
   2   6  27        8.43        9.77      3.54 o
   3   6  27        2.74        3.83      3.28 o
  -4   7  27        0.84       -1.51      3.15 o
  -3   7  27       22.47       25.75      4.45 o
  -2   7  27        3.47        2.32      3.16 o
  -1   7  27        1.86        4.63      3.11 o
   0   7  27        0.07        0.09      2.57 o
   1   7  27        0.48        1.67      2.91 o
  -8   0  28        0.55        0.63      5.20 o
  -7   0  28        3.72       -3.25      4.09 o
  -6   0  28        9.90       10.95      5.67 o
  -5   0  28       25.28       13.38      3.28 o
  -4   0  28       18.38       15.88      3.34 o
  -3   0  28       24.25       23.58      4.46 o
  -2   0  28        1.31        3.37      2.66 o
  -1   0  28       81.30       86.48      8.65 o
   0   0  28        8.72        8.59      2.20 o
   1   0  28       81.46       91.10      4.27 o
   2   0  28        1.03       -0.40      2.02 o
   3   0  28        0.99        2.03      2.88 o
   4   0  28        0.09       -3.21      3.21 o
  -8   1  28       15.82       15.91      4.49 o
  -7   1  28        1.04        1.77      3.34 o
  -6   1  28        4.21        8.88      2.78 o
  -5   1  28       16.90       18.65      2.51 o
  -4   1  28       34.14       39.64      3.00 o
  -3   1  28        6.49        7.79      2.37 o
  -2   1  28        1.83        1.03      1.49 o
  -1   1  28        0.00        3.11      1.54 o
   0   1  28        4.31        4.70      1.64 o
   1   1  28       24.19       30.81      2.81 o
   2   1  28        2.38        7.05      2.18 o
   3   1  28        0.79        0.85      2.45 o
   4   1  28        0.09        3.13      4.44 o
  -8   2  28        2.55       -2.06      4.20 o
  -7   2  28        2.99        1.55      4.48 o
  -6   2  28        3.67        5.88      5.75 o
  -5   2  28        4.58        4.61      2.48 o
  -4   2  28        1.78        0.38      1.47 o
  -3   2  28        1.85        2.86      1.77 o
  -2   2  28        1.26       -1.17      1.69 o
  -1   2  28       17.70       18.67      2.62 o
   0   2  28        0.43        0.00      1.83 o
   1   2  28       14.32       13.88      2.33 o
   2   2  28        9.49        6.63      2.39 o
   3   2  28        1.61        2.28      2.38 o
   4   2  28        4.45       -2.68      3.39 o
  -7   3  28        1.73        6.94      5.12 o
  -6   3  28       37.18       42.48      7.87 o
  -5   3  28       16.78       21.05      3.18 o
  -4   3  28        7.15        5.45      2.48 o
  -3   3  28        6.42        4.60      2.36 o
  -2   3  28       21.74       23.75      2.42 o
  -1   3  28        4.50        6.96      1.91 o
   0   3  28       31.77       34.41      2.79 o
   1   3  28        0.14        5.82      2.22 o
   2   3  28       59.21       62.62      5.82 o
   3   3  28        0.67       -1.85      3.07 o
   4   3  28        1.68        1.00      3.53 o
   5   3  28        0.68        1.23      5.28 o
  -7   4  28        0.00       -0.56      4.16 o
  -6   4  28        0.48       -0.46      3.17 o
  -5   4  28        4.27        8.03      3.51 o
  -4   4  28        2.88        4.33      3.18 o
  -3   4  28        0.88        0.77      2.06 o
  -2   4  28        0.63        1.34      2.07 o
  -1   4  28        2.71        1.07      2.87 o
   0   4  28       19.64       20.26      4.05 o
   1   4  28        0.11       -0.43      3.23 o
   2   4  28        0.01        3.23      3.85 o
   3   4  28        0.68        6.04      3.77 o
   4   4  28        0.29        2.28      3.71 o
  -6   5  28        0.99        7.01      3.61 o
  -5   5  28        9.45        6.25      5.43 o
  -4   5  28        0.05        1.18      3.13 o
  -3   5  28        1.79       -2.97      2.97 o
  -2   5  28        1.61        1.76      2.92 o
  -1   5  28        2.54       -0.81      2.89 o
   0   5  28        1.90        0.18      4.05 o
   1   5  28        1.22        3.36      3.07 o
   2   5  28        0.00        2.11      3.24 o
   3   5  28        0.02       -0.99      3.03 o
  -5   6  28       17.07       20.81      4.35 o
  -4   6  28        0.48        1.30      3.14 o
  -3   6  28        5.53        2.80      3.21 o
  -2   6  28        2.26        0.46      3.00 o
  -1   6  28        0.62       -0.53      2.92 o
   0   6  28        0.15       -2.81      2.81 o
   1   6  28        0.01       -1.98      2.89 o
   2   6  28        0.07       -0.16      2.71 o
  -2   7  28        6.63        5.30      3.41 o
  -1   7  28        0.73        0.59      2.97 o
   0   7  28        0.60        1.61      2.96 o
  -7   1  29       10.33        9.87      9.30 o
  -6   1  29        2.46        1.72      3.22 o
  -5   1  29        0.59        1.29      3.20 o
  -4   1  29       28.41       38.28      3.06 o
  -3   1  29       36.16       38.76      3.08 o
  -2   1  29       16.73       15.19      1.99 o
  -1   1  29        4.44        3.94      1.66 o
   0   1  29        2.70        2.36      1.82 o
   1   1  29        5.36        6.84      2.20 o
   2   1  29        0.04       -1.14      2.05 o
   3   1  29        1.81        2.54      2.08 o
  -7   2  29        0.01       -1.23      4.64 o
  -6   2  29       11.92        8.24      3.26 o
  -5   2  29        1.46       -0.73      2.78 o
  -4   2  29        7.41        4.93      2.51 o
  -3   2  29        5.36        3.50      3.62 o
  -2   2  29        1.34        3.22      1.83 o
  -1   2  29        0.06        1.95      1.90 o
   0   2  29       12.42       13.12      2.34 o
   1   2  29       20.31       27.10      2.79 o
   2   2  29        8.83       13.19      2.83 o
   3   2  29        0.08        1.01      3.36 o
   4   2  29        4.33        2.61      4.52 o
  -7   3  29        0.00       -3.65      3.65 o
  -6   3  29       15.96       21.98      6.03 o
  -5   3  29        6.54        3.22      2.47 o
  -4   3  29       20.20       18.21      5.30 o
  -3   3  29        0.84       -1.34      2.43 o
  -2   3  29        2.35        3.99      2.31 o
  -1   3  29        0.23        1.44      2.33 o
   0   3  29        0.09        1.05      2.30 o
   1   3  29        0.42       -2.87      2.97 o
   2   3  29       17.89       23.59      5.22 o
   3   3  29        0.47       -1.72      3.33 o
   4   3  29        0.26        0.22      3.34 o
  -6   4  29        1.59        4.16      4.20 o
  -5   4  29        7.23        4.21      3.44 o
  -4   4  29        0.03        0.73      3.08 o
  -3   4  29        0.49       -2.56      2.56 o
  -2   4  29        1.62       -2.60      2.63 o
  -1   4  29        7.60       12.02      3.67 o
   0   4  29        0.00       -2.60      2.68 o
   1   4  29        1.89        5.81      3.56 o
   2   4  29        4.15        5.90      4.82 o
   3   4  29        1.99        0.65      3.52 o
  -5   5  29       59.48       68.76      6.14 o
  -4   5  29        2.96        0.58      5.89 o
  -3   5  29       12.25       12.51      3.79 o
  -2   5  29        3.70        0.67      2.87 o
  -1   5  29        0.70       -2.83      2.83 o
   0   5  29        0.03        2.26      3.33 o
   1   5  29       15.20       16.90      4.03 o
   2   5  29        0.57        4.26      3.91 o
  -4   6  29        0.45        2.38      4.28 o
  -3   6  29        5.05        5.37      3.55 o
  -2   6  29        2.48       -4.34      4.34 o
  -1   6  29        0.22       -0.43      2.87 o
   0   6  29        2.47       -2.73      2.73 o
   1   6  29        7.45        8.29      3.53 o
  -7   0  30        0.46       -5.08      5.08 o
  -6   0  30       26.64       26.14      6.86 o
  -5   0  30       17.36       22.29      6.27 o
  -4   0  30       40.35       47.80      7.66 o
  -3   0  30       10.40        7.39      3.33 o
  -2   0  30        1.28        0.08      2.72 o
  -1   0  30       74.80       92.00     15.47 o
   0   0  30        0.71       -0.27      3.47 o
   1   0  30        0.31       -1.16      2.85 o
   2   0  30       14.17        8.89      4.92 o
  -7   1  30       10.32        7.93      5.79 o
  -6   1  30       12.17       13.90      4.14 o
  -5   1  30        0.01       -2.74      2.74 o
  -4   1  30        0.01       -2.66      2.74 o
  -3   1  30        6.77       10.22      2.80 o
  -2   1  30        0.25        2.60      1.99 o
  -1   1  30        0.02       -0.57      1.89 o
   0   1  30        2.63       -2.13      2.13 o
   1   1  30        7.62        5.07      2.23 o
   2   1  30       23.83       25.77      4.12 o
  -6   2  30        0.78       -2.70      4.01 o
  -5   2  30        7.80        8.65      5.08 o
  -4   2  30        6.92       10.42      4.62 o
  -3   2  30        0.02       -0.05      2.89 o
  -2   2  30        1.35        0.41      2.33 o
  -1   2  30        8.44        7.74      2.69 o
   0   2  30        1.97        1.53      2.28 o
   1   2  30        3.79        5.01      3.43 o
   2   2  30        1.01        7.13      4.18 o
   3   2  30        0.83        0.39      3.40 o
   4   2  30        1.35        4.96      5.67 o
  -6   3  30        1.05        5.28      5.04 o
  -5   3  30       21.26       24.75      6.27 o
  -4   3  30       10.83       12.52      3.92 o
  -3   3  30        4.65        4.58      3.51 o
  -2   3  30        4.75        9.61      3.62 o
  -1   3  30        0.10       -3.04      3.04 o
   0   3  30        4.85        5.08      3.43 o
   1   3  30        0.22        0.28      3.49 o
   2   3  30        1.04       -1.36      3.42 o
   3   3  30        0.24        0.76      3.49 o
  -5   4  30        2.37       -1.30      3.59 o
  -4   4  30        7.71        2.83      3.55 o
  -3   4  30        0.04        2.57      4.70 o
  -2   4  30        3.14        3.29      3.21 o
  -1   4  30        0.32       -1.01      3.05 o
   0   4  30        6.05        2.62      4.44 o
   1   4  30        4.50       -2.45      3.15 o
   2   4  30        1.16        1.74      3.49 o
  -4   5  30        3.32        0.11      4.36 o
  -3   5  30       11.76       18.44      4.29 o
  -2   5  30        0.52       -3.91      3.91 o
  -1   5  30        0.12       -1.03      3.08 o
   0   5  30        6.53        8.07      4.50 o
   1   5  30        0.23        1.17      3.30 o
  -6   1  31        0.07       -0.20      5.12 o
  -5   1  31        0.13       -2.34      4.28 o
  -4   1  31        0.10       -1.35      4.36 o
  -3   1  31        4.82        5.94      3.21 o
  -2   1  31        3.65       -0.25      2.92 o
  -1   1  31       22.79       24.16      4.17 o
   0   1  31        3.90        0.28      2.89 o
   1   1  31        0.81        0.44      2.70 o
  -6   2  31       10.90        8.17      5.55 o
  -5   2  31        9.03       11.94      5.71 o
  -4   2  31       23.25       20.75      5.95 o
  -3   2  31        8.15        1.96      3.11 o
  -2   2  31        6.76        8.97      3.27 o
  -1   2  31        3.90        1.16      2.40 o
   0   2  31        3.15        4.73      3.56 o
   1   2  31        6.96        9.01      3.95 o
   2   2  31       11.80       12.93      4.21 o
   3   2  31        2.46        6.93      6.68 o
  -5   3  31        3.63       -1.67      4.40 o
  -4   3  31        2.29        8.17      5.28 o
  -3   3  31        4.82        6.49      3.89 o
  -2   3  31        0.81       -1.46      3.11 o
  -1   3  31        0.34       -2.26      3.87 o
   0   3  31        1.11        3.53      4.16 o
   1   3  31        0.14       -3.00      3.00 o
   2   3  31        0.22        3.42      3.67 o
  -4   4  31        1.55       -1.50      4.98 o
  -3   4  31       18.68       22.33      4.54 o
  -2   4  31        0.42       -1.73      3.89 o
  -1   4  31       13.63        8.92      4.08 o
   0   4  31        8.42        4.19      5.99 o
   1   4  31        3.08        5.12      3.87 o
  -2   5  31        1.14       -2.13      3.28 o
  -1   5  31        0.95        3.53      3.28 o
  -5   0  32       23.32       31.38      7.34 o
  -4   0  32       32.91       32.45      7.06 o
  -3   0  32       26.03       32.05      7.22 o
  -2   0  32        7.54        7.42      5.24 o
  -1   0  32        7.38        8.09      5.51 o
  -5   1  32        2.66        0.24      4.72 o
  -4   1  32        5.26       10.91      5.47 o
  -3   1  32        1.92       -1.55      4.56 o
  -2   1  32        0.11        0.16      4.28 o
  -1   1  32        0.11       -4.20      4.20 o
   0   1  32        1.48       -1.07      4.44 o
   1   1  32        3.78        7.14      5.47 o
  -5   2  32        7.80       11.70      5.71 o
  -4   2  32        7.78       13.53      5.75 o
  -3   2  32        0.05       -3.65      4.36 o
  -2   2  32        0.10       -2.54      4.52 o
  -1   2  32        0.24       -2.10      4.56 o
   0   2  32        2.11       -0.79      4.44 o
   1   2  32        0.07        2.74      5.08 o
   2   2  32        0.54        0.99      5.24 o
  -4   3  32        0.46       -4.16      4.16 o
  -3   3  32        5.86        9.64      5.04 o
  -2   3  32        0.09        5.26      3.82 o
  -1   3  32        6.45        8.18      6.33 o
   0   3  32        9.65        5.29      7.14 o
   1   3  32        3.16        4.48      3.96 o
  -2   4  32        2.11        1.40      3.36 o
  -1   4  32        0.10        0.39      3.62 o
  -4   1  33        3.38        5.75      5.24 o
  -3   1  33        1.40        1.07      4.92 o
  -2   1  33        0.05       -2.82      4.24 o
  -1   1  33       14.67        3.97      5.67 o
   0   1  33        0.45       -3.81      4.56 o
  -3   2  33       28.69       34.55      7.26 o
  -2   2  33        1.21       -0.83      4.76 o
  -1   2  33        0.19       -4.68      4.68 o
   0   2  33        0.22       -2.22      4.72 o
 
